# Supplementary material for: LDHA-mediated ROS generation in chondrocytes is a potential therapeutic target for osteoarthritis
Source: Nat Commun. 2020 Jul 9;11:3427. doi: 10.1038/s41467-020-17242-0 (PMC7347613; doi:10.1038/s41467-020-17242-0)
Supplement: Supplementary file 4 — Supplementary Data 1 [file 41467_2020_17242_MOESM4_ESM.xlsx]

## Sheet: IL-1b Differentially Expressed 
Feature_ID	entrezgene	external_gene_name	gene_biotype	external_gene_source	transcript_count	description	logFC	CI.L	CI.R	AveExpr	t	P.Value	adj.P.Val	B	linearFC	sample.6	sample.5	sample.10	sample.9	#NAME?
ENSMUSG00000043613	17392	Mmp3	protein_coding	MGI Symbol	1	matrix metallopeptidase 3 [Source:MGI Symbol;Acc:MGI:97010]	10.6541	9.81799	11.4903	4.48188	28.2399	3.52367e-11	3.88959e-08	12.2501	1611.42	9.77954	-0.226215	9.8159	-1.44169	10.453
ENSMUSG00000020010	26464	Vnn3	protein_coding	MGI Symbol	1	vanin 3 [Source:MGI Symbol;Acc:MGI:1347055]	10.2822	8.2772	12.2872	0.787235	11.3655	3.37434e-07	1.42315e-05	5.49846	1245.25	6.07161	-2.40842	5.78542	-6.29967	6.47181
ENSMUSG00000040026	20210	Saa3	protein_coding	MGI Symbol	3	serum amyloid A 3 [Source:MGI Symbol;Acc:MGI:98223]	8.83508	8.1793	9.49086	6.1573	29.8589	1.98496e-11	3.88959e-08	15.7261	456.694	10.7948	1.76766	10.3496	1.71714	10.7022
ENSMUSG00000029380	14825	Cxcl1	protein_coding	MGI Symbol	2	chemokine (C-X-C motif) ligand 1 [Source:MGI Symbol;Acc:MGI:108068]	8.76731	7.49196	10.0427	3.97968	15.2355	1.87541e-08	1.89522e-06	9.26123	435.736	8.6124	-0.0427685	8.09418	-0.745084	7.7269
ENSMUSG00000020826	18126	Nos2	protein_coding	MGI Symbol	3	nitric oxide synthase 2, inducible [Source:MGI Symbol;Acc:MGI:97361]	8.58111	6.95704	10.2052	1.44895	11.7101	2.52444e-07	1.1356e-05	5.90495	382.975	5.9161	-3.78693	5.574	-1.90736	6.59784
ENSMUSG00000024164	12266	C3	protein_coding	MGI Symbol	4	complement component 3 [Source:MGI Symbol;Acc:MGI:88227]	8.16849	7.41828	8.91871	4.69425	24.131	1.77047e-10	8.89682e-08	13.2218	287.714	8.94151	0.761507	8.60547	0.468511	9.75191
ENSMUSG00000064246	12654	Chil1	protein_coding	MGI Symbol	8	chitinase-like 1 [Source:MGI Symbol;Acc:MGI:1340899]	8.08837	7.25732	8.91942	6.34433	21.5702	5.57444e-10	1.58171e-07	13.4065	272.171	10.7205	2.70171	10.0308	1.92433	9.2538
ENSMUSG00000040017	20211	Saa4	protein_coding	MGI Symbol	1	serum amyloid A 4 [Source:MGI Symbol;Acc:MGI:98224]	7.93685	6.69956	9.17414	-2.24506	14.2166	3.73996e-08	3.01508e-06	6.42198	245.036	1.8144	-6.10886	1.61389	-6.29967	7.42713
ENSMUSG00000031722	15439	Hp	protein_coding	MGI Symbol	3	haptoglobin [Source:MGI Symbol;Acc:MGI:96211]	7.82865	7.03086	8.62645	5.83511	21.7478	5.12689e-10	1.50145e-07	13.3423	227.331	10.0501	2.10546	9.43471	1.75018	9.29015
ENSMUSG00000058427	20310	Cxcl2	protein_coding	MGI Symbol	4	chemokine (C-X-C motif) ligand 2 [Source:MGI Symbol;Acc:MGI:1340094]	7.68626	5.58244	9.79007	1.43825	8.09706	8.24115e-06	0.000151035	3.70331	205.965	4.94321	-2.64943	5.67142	-2.21221	5.08401
ENSMUSG00000029379	330122	Cxcl3	protein_coding	MGI Symbol	2	chemokine (C-X-C motif) ligand 3 [Source:MGI Symbol;Acc:MGI:3037818]	7.44645	6.35736	8.53554	0.957655	15.1532	1.97976e-08	1.93262e-06	7.29548	174.423	4.67143	-2.93893	4.69736	-2.59923	7.70339
ENSMUSG00000074115	20208	Saa1	protein_coding	MGI Symbol	2	serum amyloid A 1 [Source:MGI Symbol;Acc:MGI:98221]	7.3323	6.03836	8.62624	-2.55492	12.5588	1.27362e-07	6.92723e-06	5.76989	161.154	1.28634	-6.10886	0.902512	-6.29967	6.89496
ENSMUSG00000017002	20568	Slpi	protein_coding	MGI Symbol	3	secretory leukocyte peptidase inhibitor [Source:MGI Symbol;Acc:MGI:109297]	7.17485	6.69234	7.65736	5.38477	32.9555	7.17578e-12	2.05945e-08	16.4528	144.493	9.09807	1.90795	8.83837	1.69468	11.1441
ENSMUSG00000026822	16819	Lcn2	protein_coding	MGI Symbol	6	lipocalin 2 [Source:MGI Symbol;Acc:MGI:96757]	7.00451	6.74606	7.26296	8.14042	60.0656	1.43032e-14	2.0525e-10	22.8282	128.401	11.7797	4.64519	11.5035	4.63328	13.8446
ENSMUSG00000016024	16803	Lbp	protein_coding	MGI Symbol	5	lipopolysaccharide binding protein [Source:MGI Symbol;Acc:MGI:1098776]	6.99619	6.22361	7.76878	4.22521	20.0695	1.16203e-09	2.68929e-07	12.0287	127.663	7.88214	1.14853	7.54049	0.329683	8.93478
ENSMUSG00000029371	20311	Cxcl5	protein_coding	MGI Symbol	2	chemokine (C-X-C motif) ligand 5 [Source:MGI Symbol;Acc:MGI:1096868]	6.92033	6.1874	7.65326	4.58093	20.9259	7.5941e-10	1.94599e-07	12.5837	121.123	7.9194	0.491055	8.19612	1.71714	9.11952
ENSMUSG00000012428	117167	Steap4	protein_coding	MGI Symbol	1	STEAP family member 4 [Source:MGI Symbol;Acc:MGI:1923560]	6.81732	6.29793	7.3367	4.57652	29.0899	2.5968e-11	3.88959e-08	14.981	112.776	8.06516	1.39099	7.8922	0.957715	10.5856
ENSMUSG00000025746	16193	Il6	protein_coding	MGI Symbol	4	interleukin 6 [Source:MGI Symbol;Acc:MGI:96559]	6.74229	5.32339	8.16119	1.35032	10.5311	7.0395e-07	2.39202e-05	5.71084	107.061	4.48259	-1.86093	4.99184	-2.21221	6.15246
ENSMUSG00000039037	26938	St6galnac5	protein_coding	MGI Symbol	2	ST6 (alpha-N-acetyl-neuraminyl-2,3-beta-galactosyl-1,3)-N-acetylgalactosaminide alpha-2,6-sialyltransferase 5 [Source:MGI Symbol;Acc:MGI:1349471]	6.47285	4.33492	8.61078	-1.27902	6.70999	4.35833e-05	0.000533636	2.12579	88.8223	2.40488	-2.64943	1.42814	-6.29967	4.36068
ENSMUSG00000027919	66195	Lce1g	protein_coding	MGI Symbol	1	late cornified envelope 1G [Source:MGI Symbol;Acc:MGI:1913445]	6.37228	4.90965	7.8349	-2.20116	9.65565	1.60846e-06	4.45587e-05	4.36372	82.8411	0.705358	-6.10886	1.31358	-4.71471	5.79359
ENSMUSG00000098489	NA	Mir7678	miRNA	MGI Symbol	1	microRNA 7678 [Source:MGI Symbol;Acc:MGI:5530770]	6.30747	5.01966	7.59528	-3.0489	10.8549	5.26214e-07	1.93125e-05	4.87633	79.2022	0.0902754	-6.10886	0.122638	-6.29967	6.27884
ENSMUSG00000045502	80885	Hcar2	protein_coding	MGI Symbol	1	hydroxycarboxylic acid receptor 2 [Source:MGI Symbol;Acc:MGI:1933383]	6.02626	4.37626	7.67626	-1.60054	8.09437	8.26602e-06	0.000151298	3.32567	65.1756	1.30219	-6.10886	1.53427	-3.12975	5.0827
ENSMUSG00000035385	20296	Ccl2	protein_coding	MGI Symbol	2	chemokine (C-C motif) ligand 2 [Source:MGI Symbol;Acc:MGI:98259]	5.92671	5.54279	6.31062	5.10414	34.2136	4.87402e-12	1.74855e-08	17.0216	60.8299	8.00952	1.95184	8.1365	2.31871	11.3121
ENSMUSG00000038067	12985	Csf3	protein_coding	MGI Symbol	1	colony stimulating factor 3 (granulocyte) [Source:MGI Symbol;Acc:MGI:1339751]	5.46962	4.07308	6.86616	-0.936041	8.68008	4.35479e-06	9.42554e-05	3.79128	44.3119	1.66301	-4.5239	1.95696	-2.84024	5.36103
ENSMUSG00000047562	17384	Mmp10	protein_coding	MGI Symbol	1	matrix metallopeptidase 10 [Source:MGI Symbol;Acc:MGI:97007]	5.39038	4.29358	6.48718	1.24425	10.8921	5.09127e-07	1.89766e-05	6.19486	41.9435	3.75372	-1.86093	4.17444	-1.09022	6.29317
ENSMUSG00000035373	20306	Ccl7	protein_coding	MGI Symbol	1	chemokine (C-C motif) ligand 7 [Source:MGI Symbol;Acc:MGI:99512]	5.33906	4.41698	6.26115	1.73431	12.8325	1.03032e-07	5.93779e-06	7.67026	40.478	4.56867	-0.899404	4.2101	-0.942121	6.98703
ENSMUSG00000025491	68713	Ifitm1	protein_coding	MGI Symbol	3	interferon induced transmembrane protein 1 [Source:MGI Symbol;Acc:MGI:1915963]	5.2577	3.31547	7.19992	-2.02277	5.99951	0.000112054	0.00110059	1.32983	38.2582	1.0249	-2.93893	0.122638	-6.29967	3.95057
ENSMUSG00000037440	22361	Vnn1	protein_coding	MGI Symbol	2	vanin 1 [Source:MGI Symbol;Acc:MGI:108395]	5.18955	4.70041	5.67868	5.67071	23.5136	2.30856e-10	1.00387e-07	14.3846	36.493	8.48395	3.3111	8.0301	2.85767	9.63666
ENSMUSG00000029409	NA	U90926	protein_coding	MGI Symbol	3	cDNA sequence U90926 [Source:MGI Symbol;Acc:MGI:1930915]	5.12836	4.15894	6.09777	1.05028	11.7243	2.49471e-07	1.12576e-05	6.68245	34.9775	3.47824	-1.71654	3.78489	-1.34548	6.60298
ENSMUSG00000026166	20297	Ccl20	protein_coding	MGI Symbol	3	chemokine (C-C motif) ligand 20 [Source:MGI Symbol;Acc:MGI:1329031]	5.06156	3.61567	6.50744	-0.279138	7.75837	1.21308e-05	0.00020078	3.21641	33.3949	2.04859	-3.78693	2.52914	-1.90736	4.91611
ENSMUSG00000031289	16165	Il13ra2	protein_coding	MGI Symbol	2	interleukin 13 receptor, alpha 2 [Source:MGI Symbol;Acc:MGI:1277954]	4.99841	3.96744	6.02937	0.483423	10.745	5.80342e-07	2.08198e-05	5.79821	31.9647	2.8924	-2.40842	3.10552	-1.65582	6.23632
ENSMUSG00000020017	15109	Hal	protein_coding	MGI Symbol	4	histidine ammonia lyase [Source:MGI Symbol;Acc:MGI:96010]	4.9925	3.46113	6.52386	-0.378714	7.22536	2.28696e-05	0.000328744	2.70609	31.8341	1.83634	-3.78693	2.48747	-2.05175	4.64074
ENSMUSG00000028270	14469	Gbp2	protein_coding	MGI Symbol	2	guanylate binding protein 2 [Source:MGI Symbol;Acc:MGI:102772]	4.8661	3.87338	5.85883	0.37488	10.8636	5.22156e-07	1.92709e-05	5.85222	29.1637	2.78367	-1.71654	2.82517	-2.39278	6.2822
ENSMUSG00000093765	NA	Gm20658	antisense	MGI Symbol	2	predicted gene 20658 [Source:MGI Symbol;Acc:MGI:5313105]	4.78997	3.52376	6.05618	-1.49731	8.38394	5.99562e-06	0.000119165	3.50421	27.6646	1.00566	-3.78693	0.769757	-3.97775	5.22217
ENSMUSG00000049723	17381	Mmp12	protein_coding	MGI Symbol	7	matrix metallopeptidase 12 [Source:MGI Symbol;Acc:MGI:97005]	4.73572	3.72506	5.74638	0.541188	10.3848	8.04899e-07	2.65524e-05	5.66234	26.6436	2.85527	-1.25088	2.95314	-2.39278	6.09426
ENSMUSG00000050370	12642	Ch25h	protein_coding	MGI Symbol	1	cholesterol 25-hydroxylase [Source:MGI Symbol;Acc:MGI:1333869]	4.68892	3.48502	5.89281	-0.504922	8.63184	4.58499e-06	9.71855e-05	3.90583	25.7932	1.93115	-3.3015	1.74345	-2.39278	5.33866
ENSMUSG00000057465	20209	Saa2	protein_coding	MGI Symbol	4	serum amyloid A 2 [Source:MGI Symbol;Acc:MGI:98222]	4.67282	3.14589	6.19975	-0.380393	6.78235	3.97325e-05	0.000495792	2.32631	25.507	2.36014	-2.20197	1.45	-3.12975	4.40085
ENSMUSG00000022218	21816	Tgm1	protein_coding	MGI Symbol	6	transglutaminase 1, K polypeptide [Source:MGI Symbol;Acc:MGI:98730]	4.65235	3.71774	5.58696	0.569024	11.0321	4.50087e-07	1.74448e-05	6.11655	25.1476	2.96889	-1.5853	2.79986	-1.90736	6.3467
ENSMUSG00000073568	381142	Arl14epl	protein_coding	MGI Symbol	2	ADP-ribosylation factor-like 14 effector protein-like [Source:MGI Symbol;Acc:MGI:2685795]	4.63438	3.34725	5.92152	-1.93205	7.97974	9.40908e-06	0.000166281	3.14909	24.8364	0.35635	-4.5239	0.417086	-3.97775	5.02645
ENSMUSG00000058022	109254	Adtrp	protein_coding	MGI Symbol	8	androgen dependent TFPI regulating protein [Source:MGI Symbol;Acc:MGI:1924596]	4.57384	2.55613	6.59155	-1.72043	5.02392	0.000458586	0.00335738	0.183879	23.8157	0.472995	-6.10886	0.661504	-1.90736	3.33858
ENSMUSG00000033854	72258	Kcnk10	protein_coding	MGI Symbol	4	potassium channel, subfamily K, member 10 [Source:MGI Symbol;Acc:MGI:1919508]	4.41444	2.49939	6.3295	-0.49967	5.10876	0.000403528	0.00302283	0.357635	21.3246	1.06262	-2.40842	2.47687	-3.12975	3.39413
ENSMUSG00000062345	18788	Serpinb2	protein_coding	MGI Symbol	4	serine (or cysteine) peptidase inhibitor, clade B, member 2 [Source:MGI Symbol;Acc:MGI:97609]	4.39166	3.52411	5.25921	1.31986	11.219	3.82617e-07	1.53367e-05	6.65769	20.9904	3.56621	-0.275968	3.43089	-1.44169	6.41724
ENSMUSG00000021125	11847	Arg2	protein_coding	MGI Symbol	1	arginase type II [Source:MGI Symbol;Acc:MGI:1330806]	4.38505	3.01812	5.75197	-0.209924	7.10968	2.63576e-05	0.000363681	2.71698	20.8944	1.67524	-1.71654	2.33136	-3.12975	4.57909
ENSMUSG00000029377	13874	Ereg	protein_coding	MGI Symbol	1	epiregulin [Source:MGI Symbol;Acc:MGI:107508]	4.30522	3.39935	5.21109	2.7496	10.533	7.02782e-07	2.39202e-05	6.49767	19.7697	4.63277	0.300533	5.22523	0.839878	6.15318
ENSMUSG00000042429	11539	Adora1	protein_coding	MGI Symbol	4	adenosine A1 receptor [Source:MGI Symbol;Acc:MGI:99401]	4.26458	3.35314	5.17602	0.594829	10.3697	8.16173e-07	2.67399e-05	5.76574	19.2205	2.72019	-1.15466	2.72115	-1.90736	6.08822
ENSMUSG00000024066	22436	Xdh	protein_coding	MGI Symbol	14	xanthine dehydrogenase [Source:MGI Symbol;Acc:MGI:98973]	4.23976	3.73215	4.74737	3.7294	18.511	2.63972e-09	4.40466e-07	11.7943	18.8928	5.99442	1.57062	5.69221	1.66033	8.57844
ENSMUSG00000058153	56747	Sez6l	protein_coding	MGI Symbol	6	seizure related 6 homolog like [Source:MGI Symbol;Acc:MGI:1935121]	4.23418	3.34277	5.12559	0.829857	10.5272	7.0649e-07	2.39202e-05	5.98102	18.8198	2.81716	-1.15466	3.09862	-1.44169	6.15089
ENSMUSG00000079362	NA	Gm43302	protein_coding	MGI Symbol	1	predicted gene 43302 [Source:MGI Symbol;Acc:MGI:5663439]	4.23341	3.26681	5.20002	0.644131	9.70645	1.53063e-06	4.34081e-05	5.30719	18.8098	2.94384	-1.465	2.53938	-1.44169	5.81513
ENSMUSG00000085786	NA	Gm15987	antisense	MGI Symbol	1	predicted gene 15987 [Source:MGI Symbol;Acc:MGI:3801849]	4.21331	2.82385	5.60276	-1.89433	6.72044	4.30031e-05	0.000528033	2.04437	18.5495	0.161534	-3.3015	0.277361	-4.71471	4.3665
ENSMUSG00000053897	67547	Slc39a8	protein_coding	MGI Symbol	6	solute carrier family 39 (metal ion transporter), member 8 [Source:MGI Symbol;Acc:MGI:1914797]	4.10179	3.31836	4.88522	3.85427	11.6036	2.759e-07	1.21076e-05	7.45875	17.1696	6.21145	2.0859	5.55522	1.56451	6.55925
ENSMUSG00000042677	230738	Zc3h12a	protein_coding	MGI Symbol	2	zinc finger CCCH type containing 12A [Source:MGI Symbol;Acc:MGI:2385891]	4.09337	3.73195	4.45479	4.10026	25.1009	1.1822e-10	6.78583e-08	14.5887	17.0697	6.18123	2.16261	6.10423	1.95299	9.92731
ENSMUSG00000050737	64292	Ptges	protein_coding	MGI Symbol	4	prostaglandin E synthase [Source:MGI Symbol;Acc:MGI:1927593]	3.98644	3.51342	4.45946	3.53501	18.6779	2.41029e-09	4.16718e-07	11.8374	15.8503	5.41448	1.58463	5.65269	1.48823	8.61793
ENSMUSG00000044103	215257	Il1f9	protein_coding	MGI Symbol	1	interleukin 1 family, member 9 [Source:MGI Symbol;Acc:MGI:2449929]	3.94624	2.61885	5.27363	-1.2086	6.58878	5.09642e-05	0.00060441	1.96447	15.4147	0.681312	-3.78693	0.870451	-2.59923	4.29273
ENSMUSG00000034394	16878	Lif	protein_coding	MGI Symbol	3	leukemia inhibitory factor [Source:MGI Symbol;Acc:MGI:96787]	3.81659	3.20785	4.42532	4.688	13.8954	4.69301e-08	3.47298e-06	9.20006	14.0899	6.30096	2.60195	6.91754	2.93155	7.32855
ENSMUSG00000004296	16160	Il12b	protein_coding	MGI Symbol	2	interleukin 12b [Source:MGI Symbol;Acc:MGI:96540]	3.814	1.8956	5.73239	-0.0194804	4.40618	0.00120019	0.00697841	-0.59906	14.0646	1.22112	-2.93893	2.73011	-1.09022	2.92075
ENSMUSG00000049971	319804	Glt1d1	protein_coding	MGI Symbol	3	glycosyltransferase 1 domain containing 1 [Source:MGI Symbol;Acc:MGI:2442755]	3.73875	2.46183	5.01568	-1.35682	6.48905	5.80477e-05	0.000670141	1.84606	13.3498	0.631985	-3.3015	0.371998	-3.12975	4.23621
ENSMUSG00000035131	215378	Brinp3	protein_coding	MGI Symbol	5	bone morphogenetic protein/retinoic acid inducible neural specific 3 [Source:MGI Symbol;Acc:MGI:2443035]	3.73663	2.41836	5.0549	-1.60191	6.28197	7.63705e-05	0.000824617	1.61098	13.3302	0.386408	-3.78693	0.122638	-3.12975	4.11707
ENSMUSG00000061524	22772	Zic2	protein_coding	MGI Symbol	2	zinc finger protein of the cerebellum 2 [Source:MGI Symbol;Acc:MGI:106679]	3.70714	1.98276	5.43151	-1.3506	4.76461	0.000682289	0.00451932	-0.146938	13.0605	0.294289	-1.71654	0.734568	-4.71471	3.16603
ENSMUSG00000055994	257632	Nod2	protein_coding	MGI Symbol	4	nucleotide-binding oligomerization domain containing 2 [Source:MGI Symbol;Acc:MGI:2429397]	3.62935	2.69043	4.56827	1.46549	8.56686	4.91612e-06	0.00010239	4.57402	12.375	3.57603	-0.494148	2.92999	-0.149926	5.30838
ENSMUSG00000081343	NA	Gm16071	processed_pseudogene	MGI Symbol	1	predicted gene 16071 [Source:MGI Symbol;Acc:MGI:3801777]	3.61023	2.06429	5.15618	-1.00785	5.17561	0.000365107	0.00279876	0.419357	12.212	0.325653	-2.20197	1.33723	-3.49232	3.43758
ENSMUSG00000041347	12061	Bdkrb1	protein_coding	MGI Symbol	3	bradykinin receptor, beta 1 [Source:MGI Symbol;Acc:MGI:88144]	3.60163	2.89803	4.30524	1.46251	11.3446	3.4351e-07	1.43886e-05	6.91455	12.1395	3.36203	-0.380937	3.14626	-0.277305	6.46406
ENSMUSG00000029417	17329	Cxcl9	protein_coding	MGI Symbol	2	chemokine (C-X-C motif) ligand 9 [Source:MGI Symbol;Acc:MGI:1352449]	3.57812	2.28864	4.86759	-1.26558	6.14981	9.12542e-05	0.000942085	1.5206	11.9432	0.729009	-2.93893	0.277361	-3.12975	4.03975
ENSMUSG00000086578	NA	Gm13583	antisense	MGI Symbol	3	predicted gene 13583 [Source:MGI Symbol;Acc:MGI:3650462]	3.57776	1.96208	5.19345	-1.22788	4.90766	0.000547351	0.00384082	0.0487837	11.9403	0.0153133	-3.3015	1.2149	-2.84024	3.26173
ENSMUSG00000063354	72027	Slc39a4	protein_coding	MGI Symbol	4	solute carrier family 39 (zinc transporter), member 4 [Source:MGI Symbol;Acc:MGI:1919277]	3.57503	2.58038	4.56969	0.281539	7.96577	9.55959e-06	0.000168526	3.75568	11.9177	1.86864	-1.71654	2.31953	-1.34548	5.01956
ENSMUSG00000053175	12051	Bcl3	protein_coding	MGI Symbol	6	B cell leukemia/lymphoma 3 [Source:MGI Symbol;Acc:MGI:88140]	3.56211	3.23232	3.89189	5.11756	23.9384	1.92196e-10	8.89682e-08	14.5907	11.8114	6.99884	3.53319	6.78462	3.1536	9.71626
ENSMUSG00000097754	NA	Ptgs2os2	lincRNA	MGI Symbol	1	prostaglandin-endoperoxide synthase 2, opposite strand 2 [Source:MGI Symbol;Acc:MGI:5477181]	3.56077	2.29236	4.82918	-1.09308	6.22164	8.28128e-05	0.000878318	1.63639	11.8005	0.472995	-2.64943	0.933877	-3.12975	4.0819
ENSMUSG00000037580	14528	Gch1	protein_coding	MGI Symbol	2	GTP cyclohydrolase 1 [Source:MGI Symbol;Acc:MGI:95675]	3.55525	3.08196	4.02854	2.76935	16.648	7.70456e-09	9.78411e-07	10.611	11.7554	4.56046	1.01008	4.53043	0.976451	8.11325
ENSMUSG00000038521	50908	C1s1	protein_coding	MGI Symbol	5	complement component 1, s subcomponent 1 [Source:MGI Symbol;Acc:MGI:1355312]	3.51924	2.79293	4.24555	2.90225	10.7386	5.83664e-07	2.08348e-05	6.71579	11.4656	4.91255	0.833657	4.38766	1.47511	6.23384
ENSMUSG00000067235	15007	H2-Q10	protein_coding	MGI Symbol	3	histocompatibility 2, Q region locus 10 [Source:MGI Symbol;Acc:MGI:95929]	3.51112	2.51885	4.50339	0.849041	7.84218	1.10114e-05	0.000187443	3.75944	11.4013	2.88189	-1.25088	2.28346	-0.518314	4.95816
ENSMUSG00000087684	NA	1200007C13Rik	lincRNA	MGI Symbol	1	RIKEN cDNA 1200007C13 gene [Source:MGI Symbol;Acc:MGI:1921369]	3.38938	2.13692	4.64185	-0.964682	5.99757	0.000112353	0.0011009	1.42624	10.4787	0.656859	-3.3015	0.837661	-2.05175	3.94941
ENSMUSG00000047180	214854	Neurl3	protein_coding	MGI Symbol	2	neuralized E3 ubiquitin protein ligase 3 [Source:MGI Symbol;Acc:MGI:2429944]	3.38468	2.27754	4.49183	-0.443636	6.77536	4.00876e-05	0.000498923	2.39348	10.4446	1.1702	-2.64943	1.3605	-1.65582	4.39699
ENSMUSG00000041481	20715	Serpina3g	protein_coding	MGI Symbol	4	serine (or cysteine) peptidase inhibitor, clade A, member 3G [Source:MGI Symbol;Acc:MGI:105046]	3.36907	2.66236	4.07577	1.1768	10.5655	6.82277e-07	2.34788e-05	6.26824	10.3321	2.88189	-0.436432	2.83351	-0.571753	6.16604
ENSMUSG00000035356	80859	Nfkbiz	protein_coding	MGI Symbol	6	nuclear factor of kappa light polypeptide gene enhancer in B cells inhibitor, zeta [Source:MGI Symbol;Acc:MGI:1931595]	3.21726	2.95665	3.47787	5.97515	27.3601	4.87918e-11	4.83506e-08	15.9961	9.30018	7.47769	4.25637	7.69721	4.46934	10.3117
ENSMUSG00000045875	11549	Adra1a	protein_coding	MGI Symbol	6	adrenergic receptor, alpha 1a [Source:MGI Symbol;Acc:MGI:104773]	3.20583	1.78892	4.62273	-1.24148	5.0144	0.000465243	0.00339192	0.200207	9.22677	0.50074	-3.78693	0.227608	-1.90736	3.33232
ENSMUSG00000029378	11839	Areg	protein_coding	MGI Symbol	1	amphiregulin [Source:MGI Symbol;Acc:MGI:88068]	3.1831	1.70993	4.65627	-0.363252	4.78869	0.000657301	0.00439712	-0.0461684	9.08255	0.797722	-2.93893	1.77842	-1.09022	3.18224
ENSMUSG00000006014	96875	Prg4	protein_coding	MGI Symbol	8	proteoglycan 4 (megakaryocyte stimulating factor, articular superficial zone protein) [Source:MGI Symbol;Acc:MGI:1891344]	3.09353	2.81027	3.3768	5.24022	24.2038	1.71668e-10	8.89682e-08	14.7381	8.53584	6.85511	3.51868	6.72311	3.86398	9.76531
ENSMUSG00000020077	19073	Srgn	protein_coding	MGI Symbol	6	serglycin [Source:MGI Symbol;Acc:MGI:97756]	3.08015	2.28611	3.87419	1.1558	8.59702	4.75931e-06	9.9848e-05	4.5865	8.45702	2.80052	0.0809669	2.54954	-0.80782	5.32246
ENSMUSG00000038357	12796	Camp	protein_coding	MGI Symbol	1	cathelicidin antimicrobial peptide [Source:MGI Symbol;Acc:MGI:108443]	3.05417	2.06804	4.0403	0.200969	6.86401	3.58216e-05	0.000456093	2.63124	8.30609	1.88978	-0.823455	1.51366	-1.77611	4.44585
ENSMUSG00000031837	117148	Necab2	protein_coding	MGI Symbol	2	N-terminal EF-hand calcium binding protein 2 [Source:MGI Symbol;Acc:MGI:2152211]	3.02773	1.70663	4.34883	-1.13255	5.07928	0.000421816	0.0031363	0.300039	8.15526	0.161534	-3.3015	0.661504	-2.05175	3.37488
ENSMUSG00000035355	380728	Kcnh4	protein_coding	MGI Symbol	2	potassium voltage-gated channel, subfamily H (eag-related), member 4 [Source:MGI Symbol;Acc:MGI:2156184]	3.00726	2.04667	3.96784	1.00214	6.93834	3.26207e-05	0.000422737	2.78906	8.04035	2.43395	-1.35397	2.62834	0.30024	4.48651
ENSMUSG00000037405	15894	Icam1	protein_coding	MGI Symbol	2	intercellular adhesion molecule 1 [Source:MGI Symbol;Acc:MGI:96392]	3.0057	2.70831	3.30309	4.77464	22.3995	3.79242e-10	1.29137e-07	13.9372	8.03169	6.33556	3.10303	6.22325	3.43673	9.42108
ENSMUSG00000050824	20609	Sstr5	protein_coding	MGI Symbol	2	somatostatin receptor 5 [Source:MGI Symbol;Acc:MGI:894282]	2.99463	2.11648	3.87279	0.636104	7.55775	1.53424e-05	0.000240091	3.45042	7.97029	1.92092	-0.823455	2.38907	-0.942121	4.81411
ENSMUSG00000072720	74376	Myo18b	protein_coding	MGI Symbol	4	myosin XVIIIb [Source:MGI Symbol;Acc:MGI:1921626]	2.99051	2.04546	3.93556	1.67944	7.01309	2.97104e-05	0.000395513	2.88539	7.94754	2.82815	-0.131578	3.60661	0.414572	4.52709
ENSMUSG00000024661	14319	Fth1	protein_coding	MGI Symbol	9	ferritin heavy polypeptide 1 [Source:MGI Symbol;Acc:MGI:95588]	2.99022	2.82705	3.15339	11.5239	40.6156	8.27215e-13	5.93527e-09	19.9847	7.94596	13.0683	10.0191	12.9691	10.0392	12.0824
ENSMUSG00000071637	12609	Cebpd	protein_coding	MGI Symbol	2	CCAAT/enhancer binding protein (C/EBP), delta [Source:MGI Symbol;Acc:MGI:103573]	2.98535	2.79867	3.17203	6.552	35.4425	3.38514e-12	1.61922e-08	18.5505	7.91917	8.07572	5.06794	8.01253	5.05182	11.4704
ENSMUSG00000023473	107934	Celsr3	protein_coding	MGI Symbol	7	cadherin, EGF LAG seven-pass G-type receptor 3 [Source:MGI Symbol;Acc:MGI:1858236]	2.965	2.29162	3.63838	1.27991	9.75857	1.45499e-06	4.16749e-05	5.67759	7.80826	2.72019	-0.0864898	2.80835	-0.322393	5.83714
ENSMUSG00000007682	13371	Dio2	protein_coding	MGI Symbol	1	deiodinase, iodothyronine, type II [Source:MGI Symbol;Acc:MGI:1338833]	2.96077	2.5045	3.41704	3.3987	14.3814	3.33495e-08	2.81509e-06	9.51991	7.78539	4.75011	1.75533	5.03587	2.05347	7.47691
ENSMUSG00000092130	NA	D030025P21Rik	antisense	MGI Symbol	2	RIKEN cDNA D030025P21 gene [Source:MGI Symbol;Acc:MGI:3698049]	2.95742	2.04592	3.86892	0.570228	7.1908	2.38562e-05	0.000338226	3.04594	7.76733	1.92092	-0.380937	2.18262	-1.44169	4.6224
ENSMUSG00000079491	NA	H2-T10	polymorphic_pseudogene	MGI Symbol	3	histocompatibility 2, T region locus 10 [Source:MGI Symbol;Acc:MGI:95942]	2.94404	1.30271	4.58538	0.0314083	3.97527	0.00242176	0.0120208	-1.27312	7.69564	0.752279	-1.25088	2.40034	-1.77611	2.61587
ENSMUSG00000032487	19225	Ptgs2	protein_coding	MGI Symbol	2	prostaglandin-endoperoxide synthase 2 [Source:MGI Symbol;Acc:MGI:97798]	2.94289	2.5861	3.29968	6.8974	18.2802	2.99731e-09	4.83275e-07	11.8607	7.6895	8.11832	5.28185	8.62841	5.56103	8.52327
ENSMUSG00000037418	24115	Best1	protein_coding	MGI Symbol	3	bestrophin 1 [Source:MGI Symbol;Acc:MGI:1346332]	2.93816	2.33873	3.5376	1.72812	10.8631	5.22395e-07	1.92709e-05	6.69214	7.66435	3.14185	0.300533	3.262	0.208121	6.282
ENSMUSG00000089665	NA	Fcor	protein_coding	MGI Symbol	1	Foxo1 corepressor [Source:MGI Symbol;Acc:MGI:1915484]	2.9193	1.47069	4.36792	-1.23894	4.46628	0.0010904	0.00648543	-0.528371	7.56481	0.161534	-3.78693	0.325455	-1.65582	2.96242
ENSMUSG00000031654	12404	Cbln1	protein_coding	MGI Symbol	3	cerebellin 1 precursor protein [Source:MGI Symbol;Acc:MGI:88281]	2.90023	1.79847	4.00198	-0.865132	5.83401	0.000140983	0.00132402	1.2801	7.46543	0.656859	-2.40842	0.503242	-2.21221	3.85083
ENSMUSG00000029108	54216	Pcdh7	protein_coding	MGI Symbol	7	protocadherin 7 [Source:MGI Symbol;Acc:MGI:1860487]	2.89335	2.58049	3.2062	4.96856	20.4966	9.37904e-10	2.3205e-07	13.0888	7.42992	6.29206	3.41274	6.55175	3.6177	9.02784
ENSMUSG00000044576	242915	Garem2	protein_coding	MGI Symbol	1	GRB2 associated regulator of MAPK1 subtype 2 [Source:MGI Symbol;Acc:MGI:2685290]	2.89191	2.22019	3.56363	1.76064	9.54151	1.79952e-06	4.88148e-05	5.56864	7.42254	3.05094	0.119961	3.40315	0.468511	5.74484
ENSMUSG00000039616	68591	Mocos	protein_coding	MGI Symbol	2	molybdenum cofactor sulfurase [Source:MGI Symbol;Acc:MGI:1915841]	2.8897	2.25827	3.52113	1.78153	10.1426	1.00842e-06	3.06585e-05	6.11102	7.41116	3.28035	0.659327	3.14626	0.0401768	5.99636
ENSMUSG00000084289	NA	Gm6977	processed_pseudogene	MGI Symbol	1	predicted gene 6977 [Source:MGI Symbol;Acc:MGI:3647597]	2.88332	2.23318	3.53347	2.3754	9.82891	1.35929e-06	3.92471e-05	5.88547	7.37848	3.59546	0.946425	4.07947	0.880236	5.86669
ENSMUSG00000003541	15937	Ier3	protein_coding	MGI Symbol	1	immediate early response 3 [Source:MGI Symbol;Acc:MGI:104814]	2.88309	2.68396	3.08221	6.33008	32.0889	9.44674e-12	2.25935e-08	17.587	7.37727	7.71677	4.87057	7.82869	4.90429	11.0247
ENSMUSG00000096965	78512	3300005D01Rik	lincRNA	MGI Symbol	4	RIKEN cDNA 3300005D01 gene [Source:MGI Symbol;Acc:MGI:1925762]	2.87757	1.38782	4.36733	-0.596965	4.28086	0.00146834	0.00816742	-0.780262	7.34912	0.35635	-2.93893	1.45	-1.25528	2.83317
ENSMUSG00000033538	12363	Casp4	protein_coding	MGI Symbol	7	caspase 4, apoptosis-related cysteine peptidase [Source:MGI Symbol;Acc:MGI:107700]	2.87523	2.37996	3.37051	2.79568	12.8661	1.00416e-07	5.86571e-06	8.40857	7.33722	4.34204	1.52777	4.09689	1.21603	6.9982
ENSMUSG00000037095	76905	Lrg1	protein_coding	MGI Symbol	1	leucine-rich alpha-2-glycoprotein 1 [Source:MGI Symbol;Acc:MGI:1924155]	2.86962	1.88763	3.8516	0.00691542	6.47649	5.90119e-05	0.000677999	2.16646	7.30872	1.67524	-1.465	1.1629	-1.34548	4.22906
ENSMUSG00000028965	21942	Tnfrsf9	protein_coding	MGI Symbol	9	tumor necrosis factor receptor superfamily, member 9 [Source:MGI Symbol;Acc:MGI:1101059]	2.86906	1.93787	3.80025	-0.0920315	6.82845	3.74711e-05	0.000472751	2.55092	7.3059	1.33339	-1.71654	1.3605	-1.34548	4.4263
ENSMUSG00000035498	109332	Cdcp1	protein_coding	MGI Symbol	3	CUB domain containing protein 1 [Source:MGI Symbol;Acc:MGI:2442010]	2.86522	1.575	4.15544	-0.768863	4.92169	0.000535731	0.00378147	0.127541	7.28646	0.606674	-1.25088	0.698499	-3.12975	3.27105
ENSMUSG00000049511	15551	Htr1b	protein_coding	MGI Symbol	2	5-hydroxytryptamine (serotonin) receptor 1B [Source:MGI Symbol;Acc:MGI:96274]	2.86382	2.0317	3.69595	0.793198	7.62743	1.41333e-05	0.000226102	3.55076	7.27943	2.02967	-0.751306	2.46618	-0.571753	4.84976
ENSMUSG00000034855	15945	Cxcl10	protein_coding	MGI Symbol	4	chemokine (C-X-C motif) ligand 10 [Source:MGI Symbol;Acc:MGI:1352450]	2.86232	2.21854	3.50611	1.86084	9.8536	1.32733e-06	3.84792e-05	5.86928	7.27186	3.43215	0.659327	3.11239	0.239486	5.87702
ENSMUSG00000024610	16149	Cd74	protein_coding	MGI Symbol	5	CD74 antigen (invariant polypeptide of major histocompatibility complex, class II antigen-associated) [Source:MGI Symbol;Acc:MGI:96534]	2.83624	2.42302	3.24947	3.38706	15.2116	1.90512e-08	1.89851e-06	10.0584	7.14159	4.84245	2.21757	4.74897	1.73925	7.72008
ENSMUSG00000031762	17750	Mt2	protein_coding	MGI Symbol	2	metallothionein 2 [Source:MGI Symbol;Acc:MGI:97172]	2.8362	2.59443	3.07797	9.40113	25.9991	8.2416e-11	5.63176e-08	15.516	7.14137	10.9418	8.12738	10.6949	7.84044	10.084
ENSMUSG00000000305	12561	Cdh4	protein_coding	MGI Symbol	6	cadherin 4 [Source:MGI Symbol;Acc:MGI:99218]	2.83004	2.2771	3.38298	2.67532	11.3432	3.43923e-07	1.43886e-05	7.22694	7.11092	3.9451	1.51319	4.24803	0.994948	6.46354
ENSMUSG00000058624	14544	Gda	protein_coding	MGI Symbol	4	guanine deaminase [Source:MGI Symbol;Acc:MGI:95678]	2.8161	2.06767	3.56453	0.942091	8.33906	6.29811e-06	0.000122629	4.30879	7.04258	2.23358	-0.380937	2.48747	-0.571753	5.20079
ENSMUSG00000039519	13123	Cyp7b1	protein_coding	MGI Symbol	1	cytochrome P450, family 7, subfamily b, polypeptide 1 [Source:MGI Symbol;Acc:MGI:104978]	2.81319	2.18787	3.4385	1.92955	9.97051	1.18673e-06	3.51125e-05	5.98336	7.02835	3.49213	0.430301	3.15294	0.642841	5.92565
ENSMUSG00000085601	243866	Gm4969	protein_coding	MGI Symbol	2	predicted gene 4969 [Source:MGI Symbol;Acc:MGI:3647482]	2.80625	1.95656	3.65595	1.08049	7.31954	2.03972e-05	0.000300905	3.23805	6.99466	2.21695	-0.380937	2.80835	-0.322393	4.69043
ENSMUSG00000017737	17395	Mmp9	protein_coding	MGI Symbol	4	matrix metallopeptidase 9 [Source:MGI Symbol;Acc:MGI:97011]	2.7972	2.12499	3.46941	1.30764	9.22228	2.47763e-06	6.21573e-05	5.21431	6.9509	2.61622	-0.131578	2.81678	-0.0708545	5.60596
ENSMUSG00000030748	16190	Il4ra	protein_coding	MGI Symbol	5	interleukin 4 receptor, alpha [Source:MGI Symbol;Acc:MGI:105367]	2.78622	2.50876	3.06367	4.64262	22.2561	4.0496e-10	1.29137e-07	13.8695	6.89818	5.96734	3.26401	6.10939	3.22976	9.39259
ENSMUSG00000050896	269295	Rtn4rl2	protein_coding	MGI Symbol	3	reticulon 4 receptor-like 2 [Source:MGI Symbol;Acc:MGI:2669796]	2.78366	1.88711	3.68021	0.254675	6.88118	3.5053e-05	0.00044712	2.66684	6.88597	1.82541	-1.06446	1.42814	-1.17039	4.45527
ENSMUSG00000022054	18040	Nefm	protein_coding	MGI Symbol	2	neurofilament, medium polypeptide [Source:MGI Symbol;Acc:MGI:97314]	2.78191	2.05125	3.51256	1.31477	8.43818	5.65093e-06	0.000113732	4.46066	6.8776	2.8924	-0.000333191	2.47687	-0.109849	5.24788
ENSMUSG00000020227	73914	Irak3	protein_coding	MGI Symbol	5	interleukin-1 receptor-associated kinase 3 [Source:MGI Symbol;Acc:MGI:1921164]	2.76551	2.43775	3.09327	3.99812	18.6999	2.38164e-09	4.16718e-07	12.1098	6.7999	5.45316	2.64937	5.29785	2.59211	8.62312
ENSMUSG00000072621	NA	Slfn10-ps	transcribed_unprocessed_pseudogene	MGI Symbol	2	schlafen 10, pseudogene [Source:MGI Symbol;Acc:MGI:3512288]	2.76484	1.35957	4.1701	-0.216021	4.36044	0.00129154	0.00740157	-0.673994	6.79671	1.78085	-1.15466	0.417086	-1.90736	2.88889
ENSMUSG00000096936	NA	Gm3510	lincRNA	MGI Symbol	1	predicted gene 3510 [Source:MGI Symbol;Acc:MGI:3781687]	2.74663	1.77708	3.71619	-0.173383	6.2784	7.67362e-05	0.0008267	1.91193	6.71149	1.04388	-1.465	1.3834	-1.65582	4.115
ENSMUSG00000028463	230099	Car9	protein_coding	MGI Symbol	7	carbonic anhydrase 9 [Source:MGI Symbol;Acc:MGI:2447188]	2.74219	2.01453	3.46986	3.43464	8.35199	6.20933e-06	0.000121727	4.28105	6.69088	5.17613	2.11514	4.37629	2.07101	5.20696
ENSMUSG00000035042	20304	Ccl5	protein_coding	MGI Symbol	2	chemokine (C-C motif) ligand 5 [Source:MGI Symbol;Acc:MGI:98262]	2.73727	2.09163	3.38291	2.15594	9.3961	2.07943e-06	5.43503e-05	5.46977	6.66809	3.68887	1.12955	3.3106	0.494743	5.68205
ENSMUSG00000032532	12424	Cck	protein_coding	MGI Symbol	6	cholecystokinin [Source:MGI Symbol;Acc:MGI:88297]	2.73645	1.78801	3.68489	-0.249274	6.39439	6.57573e-05	0.000732622	2.03931	6.66428	1.08112	-1.5853	1.1629	-1.65582	4.18206
ENSMUSG00000025014	21673	Dntt	protein_coding	MGI Symbol	3	deoxynucleotidyltransferase, terminal [Source:MGI Symbol;Acc:MGI:98659]	2.71693	1.17364	4.26023	-0.446016	3.90167	0.00273674	0.01314	-1.36009	6.57474	0.262228	-2.40842	1.7076	-1.34548	2.56277
ENSMUSG00000000730	54427	Dnmt3l	protein_coding	MGI Symbol	8	DNA (cytosine-5-)-methyltransferase 3-like [Source:MGI Symbol;Acc:MGI:1859287]	2.71412	2.07117	3.35707	1.72851	9.35564	2.16547e-06	5.61926e-05	5.39979	6.56192	3.12412	-0.000333191	3.0565	0.73375	5.66445
ENSMUSG00000074183	14857	Gsta1	protein_coding	MGI Symbol	2	glutathione S-transferase, alpha 1 (Ya) [Source:MGI Symbol;Acc:MGI:1095417]	2.70804	1.88867	3.5274	0.731582	7.32484	2.02669e-05	0.000299825	3.21973	6.53431	2.12189	-1.06446	2.06005	-0.191149	4.69321
ENSMUSG00000090877	15511	Hspa1b	protein_coding	MGI Symbol	1	heat shock protein 1B [Source:MGI Symbol;Acc:MGI:99517]	2.69695	2.00891	3.385	8.50988	8.68715	4.32212e-06	9.38312e-05	4.06583	6.48431	9.42654	6.61928	10.2972	7.69654	5.3643
ENSMUSG00000045349	230863	Sh2d5	protein_coding	MGI Symbol	5	SH2 domain containing 5 [Source:MGI Symbol;Acc:MGI:2446215]	2.68412	1.81967	3.54858	2.74847	6.88147	3.50405e-05	0.00044712	2.6112	6.4269	3.6798	1.49847	4.56839	1.24722	4.45543
ENSMUSG00000006818	20656	Sod2	protein_coding	MGI Symbol	8	superoxide dismutase 2, mitochondrial [Source:MGI Symbol;Acc:MGI:98352]	2.65887	2.45895	2.85878	7.21943	29.4763	2.26689e-11	3.88959e-08	16.7977	6.31536	8.64219	5.85512	8.45398	5.92644	10.6446
ENSMUSG00000021091	20716	Serpina3n	protein_coding	MGI Symbol	1	serine (or cysteine) peptidase inhibitor, clade A, member 3N [Source:MGI Symbol;Acc:MGI:105045]	2.64555	2.21844	3.07266	4.87465	13.7276	5.29373e-08	3.70561e-06	9.02058	6.25733	6.38152	3.85259	5.98484	3.27964	7.27624
ENSMUSG00000029762	14187	Akr1b8	protein_coding	MGI Symbol	2	aldo-keto reductase family 1, member B8 [Source:MGI Symbol;Acc:MGI:107673]	2.63119	2.15131	3.11106	3.46752	12.1519	1.75875e-07	8.85546e-06	7.90285	6.19535	4.60428	1.99443	4.99742	2.27397	6.7548
ENSMUSG00000060131	241633	Atp8b4	protein_coding	MGI Symbol	5	ATPase, class I, type 8B, member 4 [Source:MGI Symbol;Acc:MGI:1859664]	2.62374	1.86908	3.3784	0.969496	7.70532	1.29025e-05	0.000210829	3.6629	6.16347	2.20856	-0.000333191	2.35472	-0.684963	4.88933
ENSMUSG00000047878	239559	A4galt	protein_coding	MGI Symbol	4	alpha 1,4-galactosyltransferase [Source:MGI Symbol;Acc:MGI:3512453]	2.61758	2.15222	3.08295	2.58657	12.4659	1.36988e-07	7.30772e-06	8.09913	6.13722	3.86465	1.42252	3.92415	1.13495	6.86332
ENSMUSG00000022015	21943	Tnfsf11	protein_coding	MGI Symbol	1	tumor necrosis factor (ligand) superfamily, member 11 [Source:MGI Symbol;Acc:MGI:1100089]	2.61684	2.00135	3.23233	1.98174	9.42276	2.02477e-06	5.36077e-05	5.4872	6.13405	3.31982	0.266182	3.2743	1.06665	5.69363
ENSMUSG00000065145	NA	Vaultrc5	misc_RNA	MGI Symbol	1	vault RNA component 5 [Source:MGI Symbol;Acc:MGI:2673990]	2.61239	1.43628	3.7885	-0.224298	4.92279	0.000534835	0.00378039	0.147344	6.11517	0.705358	-1.06446	1.51366	-2.05175	3.27178
ENSMUSG00000042757	81907	Tmem108	protein_coding	MGI Symbol	6	transmembrane protein 108 [Source:MGI Symbol;Acc:MGI:1932411]	2.60971	2.19776	3.02167	3.29689	14.0397	4.23532e-08	3.28524e-06	9.29394	6.10383	4.49126	2.00488	4.72899	1.96242	7.37311
ENSMUSG00000063234	80910	Gpr84	protein_coding	MGI Symbol	1	G protein-coupled receptor 84 [Source:MGI Symbol;Acc:MGI:1934129]	2.58749	2.15431	3.02067	3.27678	13.2383	7.58029e-08	4.94442e-06	8.72997	6.01051	4.43665	1.9626	4.72675	1.9811	7.12031
ENSMUSG00000019102	11670	Aldh3a1	protein_coding	MGI Symbol	3	aldehyde dehydrogenase family 3, subfamily A1 [Source:MGI Symbol;Acc:MGI:1353451]	2.58627	1.81964	3.35289	1.0427	7.47673	1.68905e-05	0.000259228	3.41887	6.00542	2.53804	-0.17812	2.0882	-0.277305	4.77236
ENSMUSG00000072941	20657	Sod3	protein_coding	MGI Symbol	1	superoxide dismutase 3, extracellular [Source:MGI Symbol;Acc:MGI:103181]	2.58561	2.14311	3.02811	6.02507	12.9499	9.41935e-08	5.7243e-06	8.29375	6.00269	7.47704	5.15147	7.13934	4.33241	7.02598
ENSMUSG00000091971	193740	Hspa1a	protein_coding	MGI Symbol	1	heat shock protein 1A [Source:MGI Symbol;Acc:MGI:96244]	2.58358	1.82134	3.34582	7.39676	7.51192	1.61984e-05	0.000251294	2.68588	5.99424	8.18811	5.53094	9.20604	6.66196	4.79053
ENSMUSG00000026580	20344	Selp	protein_coding	MGI Symbol	5	selectin, platelet [Source:MGI Symbol;Acc:MGI:98280]	2.58177	1.81793	3.34561	0.606811	7.49093	1.66075e-05	0.00025598	3.39227	5.98674	1.90024	-0.682593	1.89456	-0.684963	4.7797
ENSMUSG00000027611	19124	Procr	protein_coding	MGI Symbol	4	protein C receptor, endothelial [Source:MGI Symbol;Acc:MGI:104596]	2.57076	2.23727	2.90425	5.14069	17.0842	5.93741e-09	7.67584e-07	11.2452	5.94122	6.30932	3.62076	6.56057	4.0721	8.2264
ENSMUSG00000088246	NA	Gm25911	miRNA	MGI Symbol	1	predicted gene, 25911 [Source:MGI Symbol;Acc:MGI:5455688]	2.55479	1.23872	3.87086	4.29257	4.30224	0.00141847	0.00794501	-1.59829	5.87582	6.42742	3.00749	4.6151	3.12029	2.84818
ENSMUSG00000020407	22271	Upp1	protein_coding	MGI Symbol	9	uridine phosphorylase 1 [Source:MGI Symbol;Acc:MGI:1097668]	2.55079	1.26426	3.83733	1.12538	4.39413	0.00122359	0.00708861	-0.740243	5.85957	1.82541	-0.682593	3.11923	0.239486	2.91236
ENSMUSG00000024737	65221	Slc15a3	protein_coding	MGI Symbol	4	solute carrier family 15, member 3 [Source:MGI Symbol;Acc:MGI:1929691]	2.54332	1.80288	3.28376	0.931592	7.61256	1.43824e-05	0.000228557	3.56129	5.82928	2.34492	-0.327498	2.03134	-0.322393	4.84217
ENSMUSG00000017057	16164	Il13ra1	protein_coding	MGI Symbol	1	interleukin 13 receptor, alpha 1 [Source:MGI Symbol;Acc:MGI:105052]	2.5345	2.19502	2.87398	3.74324	16.5464	8.19421e-09	1.03147e-06	10.9143	5.79376	5.04918	2.34647	4.97309	2.60421	8.08649
ENSMUSG00000046352	14619	Gjb2	protein_coding	MGI Symbol	1	gap junction protein, beta 2 [Source:MGI Symbol;Acc:MGI:95720]	2.51311	1.71117	3.31505	1.16656	6.94526	3.23388e-05	0.000421109	2.80652	5.70848	2.55798	-0.617005	2.28346	0.441794	4.49028
ENSMUSG00000061132	17060	Blnk	protein_coding	MGI Symbol	3	B cell linker [Source:MGI Symbol;Acc:MGI:96878]	2.51063	1.38303	3.63822	-0.815199	4.93457	0.000525298	0.003728	0.146002	5.69868	0.262228	-2.40842	0.661504	-1.77611	3.27959
ENSMUSG00000009248	17173	Ascl2	protein_coding	MGI Symbol	2	achaete-scute family bHLH transcription factor 2 [Source:MGI Symbol;Acc:MGI:96920]	2.50608	1.84494	3.16722	1.6478	8.40087	5.88569e-06	0.000117468	4.45183	5.68074	3.06494	0.194923	2.71213	0.61919	5.2302
ENSMUSG00000075302	66748	Erich2	protein_coding	MGI Symbol	5	glutamate rich 2 [Source:MGI Symbol;Acc:MGI:1913998]	2.50087	1.24784	3.7539	-1.02017	4.42334	0.00116771	0.00684223	-0.575731	5.66026	0.0532812	-2.93893	0.460807	-1.65582	2.93267
ENSMUSG00000086900	NA	Kcnab3os	antisense	MGI Symbol	1	potassium voltage-gated channel, shaker-related subfamily, beta member 3, opposite strand [Source:MGI Symbol;Acc:MGI:3801910]	2.48951	1.81172	3.16731	2.95557	8.1402	7.85193e-06	0.0001452	4.10195	5.61587	4.06378	1.05101	4.39613	2.31135	5.10502
ENSMUSG00000028525	18578	Pde4b	protein_coding	MGI Symbol	13	phosphodiesterase 4B, cAMP specific [Source:MGI Symbol;Acc:MGI:99557]	2.48369	2.20815	2.75924	4.32218	19.9766	1.21814e-09	2.68929e-07	12.7997	5.59328	5.53762	3.04849	5.595	3.10759	8.9143
ENSMUSG00000091844	NA	Gm8251	protein_coding	MGI Symbol	1	predicted gene 8251 [Source:MGI Symbol;Acc:MGI:3647616]	2.47968	1.54748	3.41189	-0.007923	5.8953	0.000129432	0.00123576	1.46181	5.57775	1.13522	-1.5853	1.3605	-0.942121	3.88796
ENSMUSG00000032087	114873	Dscaml1	protein_coding	MGI Symbol	9	DS cell adhesion molecule like 1 [Source:MGI Symbol;Acc:MGI:2150309]	2.47606	1.38395	3.56818	0.485056	5.02473	0.000458021	0.00335508	0.276171	5.56378	1.58739	-1.71654	1.9261	0.14327	3.33911
ENSMUSG00000056032	NA	BC018473	antisense	MGI Symbol	4	cDNA sequence BC018473 [Source:MGI Symbol;Acc:MGI:3039625]	2.47488	1.44756	3.50221	0.40574	5.33909	0.000286628	0.00232642	0.72709	5.55922	1.27031	-1.06446	2.10208	-0.684963	3.54268
ENSMUSG00000022144	14573	Gdnf	protein_coding	MGI Symbol	1	glial cell line derived neurotrophic factor [Source:MGI Symbol;Acc:MGI:107430]	2.47423	1.82693	3.12153	1.27449	8.4714	5.45048e-06	0.000110942	4.49844	5.55671	2.54472	0.157929	2.46618	-0.0708545	5.26357
ENSMUSG00000026271	64095	Gpr35	protein_coding	MGI Symbol	6	G protein-coupled receptor 35 [Source:MGI Symbol;Acc:MGI:1929509]	2.47184	1.72851	3.21517	0.73705	7.36985	1.91963e-05	0.000287384	3.27674	5.54751	1.91062	-0.436432	2.04577	-0.571753	4.71678
ENSMUSG00000090173	213980	Fbxw10	protein_coding	MGI Symbol	6	F-box and WD-40 domain protein 10 [Source:MGI Symbol;Acc:MGI:3052463]	2.46792	1.53504	3.40081	0.0462085	5.86304	0.000135379	0.00128061	1.42405	5.53247	1.08112	-1.06446	1.51366	-1.34548	3.86845
ENSMUSG00000028602	21941	Tnfrsf8	protein_coding	MGI Symbol	2	tumor necrosis factor receptor superfamily, member 8 [Source:MGI Symbol;Acc:MGI:99908]	2.46503	1.38056	3.54949	-0.877643	5.03763	0.000449175	0.00330039	0.282391	5.52138	0.262228	-2.02139	0.460807	-2.21221	3.34758
ENSMUSG00000054409	239408	Tmem74	protein_coding	MGI Symbol	1	transmembrane protein 74 [Source:MGI Symbol;Acc:MGI:2443417]	2.45666	1.45415	3.45917	-0.527597	5.43096	0.000250604	0.00209444	0.82867	5.48945	0.797722	-1.71654	0.584542	-1.77611	3.60101
ENSMUSG00000032068	76509	Plet1	protein_coding	MGI Symbol	2	placenta expressed transcript 1 [Source:MGI Symbol;Acc:MGI:1923759]	2.45035	1.84708	3.05362	1.65164	9.00196	3.10566e-06	7.39247e-05	5.0612	5.4655	2.95391	0.266182	2.79132	0.595145	5.50785
ENSMUSG00000024235	26410	Map3k8	protein_coding	MGI Symbol	5	mitogen-activated protein kinase kinase kinase 8 [Source:MGI Symbol;Acc:MGI:1346878]	2.44056	1.88237	2.99875	1.89925	9.6901	1.55522e-06	4.36741e-05	5.73707	5.42851	3.20645	0.711321	3.0131	0.666111	5.80821
ENSMUSG00000035394	74453	Cfap53	protein_coding	MGI Symbol	5	cilia and flagella associated protein 53 [Source:MGI Symbol;Acc:MGI:1921703]	2.44028	1.25326	3.6273	-0.214999	4.55618	0.000945487	0.00577842	-0.382824	5.42746	0.631985	-2.02139	1.47153	-0.942121	3.02434
ENSMUSG00000021025	18035	Nfkbia	protein_coding	MGI Symbol	2	nuclear factor of kappa light polypeptide gene enhancer in B cells inhibitor, alpha [Source:MGI Symbol;Acc:MGI:104741]	2.43217	2.1893	2.67504	4.79196	22.1944	4.16615e-10	1.29966e-07	13.8747	5.39705	6.03294	3.57238	5.98109	3.58144	9.38026
ENSMUSG00000045667	276829	Smtnl2	protein_coding	MGI Symbol	4	smoothelin-like 2 [Source:MGI Symbol;Acc:MGI:2442764]	2.42438	1.55782	3.29094	0.948942	6.20045	8.52127e-05	0.000896839	1.87573	5.36799	2.46949	-0.436432	1.7956	-0.0328867	4.0695
ENSMUSG00000043789	71768	Vwce	protein_coding	MGI Symbol	5	von Willebrand factor C and EGF domains [Source:MGI Symbol;Acc:MGI:1919018]	2.41277	1.27363	3.5519	-0.930564	4.69417	0.000761294	0.00491433	-0.189712	5.32494	0.0902754	-2.40842	0.503242	-1.90736	3.11845
ENSMUSG00000068329	64704	Htra2	protein_coding	MGI Symbol	11	HtrA serine peptidase 2 [Source:MGI Symbol;Acc:MGI:1928676]	2.40797	1.79376	3.02218	10.59	8.68863	4.31532e-06	9.38254e-05	4.03995	5.30727	11.4686	8.85417	12.121	9.9163	5.36499
ENSMUSG00000097736	NA	9530059O14Rik	lincRNA	MGI Symbol	4	RIKEN cDNA 9530059O14 gene [Source:MGI Symbol;Acc:MGI:2442421]	2.40153	1.79778	3.00527	2.45401	8.8156	3.77261e-06	8.6758e-05	4.88357	5.28362	3.43934	1.09081	3.92024	1.36566	5.42336
ENSMUSG00000097801	NA	Gm26777	bidirectional_promoter_lncRNA	MGI Symbol	1	predicted gene, 26777 [Source:MGI Symbol;Acc:MGI:5477271]	2.39337	1.76917	3.01758	1.63092	8.49774	5.29704e-06	0.000108736	4.55279	5.25385	2.82815	0.119961	2.8418	0.73375	5.27597
ENSMUSG00000043013	15379	Onecut1	protein_coding	MGI Symbol	2	one cut domain, family member 1 [Source:MGI Symbol;Acc:MGI:1196423]	2.3805	1.35044	3.41056	-0.276394	5.12183	0.000395689	0.0029791	0.425504	5.20718	0.86331	-2.02139	0.994631	-0.942121	3.40265
ENSMUSG00000027800	17112	Tm4sf1	protein_coding	MGI Symbol	6	transmembrane 4 superfamily member 1 [Source:MGI Symbol;Acc:MGI:104678]	2.3798	1.93933	2.82027	5.60004	11.9742	2.03111e-07	9.79478e-06	7.52131	5.20465	6.53699	4.13551	7.06515	4.6625	6.69227
ENSMUSG00000027485	228801	Bpifb1	protein_coding	MGI Symbol	3	BPI fold containing family B, member 1 [Source:MGI Symbol;Acc:MGI:2137431]	2.37855	1.22996	3.52714	-1.12505	4.58953	0.000897028	0.00554603	-0.343376	5.20015	0.0532812	-2.02139	0.0671432	-2.59923	3.04719
ENSMUSG00000004371	16156	Il11	protein_coding	MGI Symbol	3	interleukin 11 [Source:MGI Symbol;Acc:MGI:107613]	2.36687	1.25378	3.47997	0.295632	4.71261	0.000739717	0.00481622	-0.173722	5.15822	1.04388	-1.25088	2.01677	-0.627248	3.13093
ENSMUSG00000044468	74645	Tent5c	protein_coding	MGI Symbol	3	terminal nucleotidyltransferase 5C [Source:MGI Symbol;Acc:MGI:1921895]	2.36496	1.98759	2.74233	3.68893	13.8891	4.7139e-08	3.47298e-06	9.20731	5.15137	4.80121	2.28775	4.96362	2.70314	7.32662
ENSMUSG00000023047	110542	Amhr2	protein_coding	MGI Symbol	5	anti-Mullerian hormone type 2 receptor [Source:MGI Symbol;Acc:MGI:105062]	2.3642	1.29435	3.43405	-0.598672	4.89757	0.000555872	0.00387786	0.106567	5.14867	0.472995	-1.35397	0.698499	-2.21221	3.25502
ENSMUSG00000054905	20863	Stfa3	protein_coding	MGI Symbol	1	stefin A3 [Source:MGI Symbol;Acc:MGI:106196]	2.36289	1.24629	3.47949	-0.758162	4.68991	0.00076637	0.00493033	-0.189343	5.14399	0.161534	-2.02139	0.734568	-1.90736	3.11556
ENSMUSG00000076281	NA	Gm24270	miRNA	MGI Symbol	1	predicted gene, 24270 [Source:MGI Symbol;Acc:MGI:5454047]	2.36284	0.345621	4.38006	2.52523	2.59598	0.0258861	0.0730082	-4.10307	5.14383	4.88781	0.685558	2.33136	2.19618	1.58693
ENSMUSG00000060550	110558	H2-Q7	protein_coding	MGI Symbol	6	histocompatibility 2, Q region locus 7 [Source:MGI Symbol;Acc:MGI:95936]	2.3579	1.79713	2.91867	2.40167	9.31886	2.24707e-06	5.76841e-05	5.39731	5.12623	3.73924	0.989174	3.40315	1.47511	5.64838
ENSMUSG00000060550	15018	H2-Q7	protein_coding	MGI Symbol	6	histocompatibility 2, Q region locus 7 [Source:MGI Symbol;Acc:MGI:95936]	2.3579	1.79713	2.91867	2.40167	9.31886	2.24707e-06	5.76841e-05	5.39731	5.12623	3.73924	0.989174	3.40315	1.47511	5.64838
ENSMUSG00000079173	22635	Zan	protein_coding	MGI Symbol	5	zonadhesin [Source:MGI Symbol;Acc:MGI:106656]	2.35746	1.89237	2.82255	6.84369	11.2339	3.77752e-07	1.52231e-05	6.73996	5.12467	7.74459	5.31898	8.31423	5.99696	6.42279
ENSMUSG00000100345	NA	Gm29418	lincRNA	MGI Symbol	1	predicted gene 29418 [Source:MGI Symbol;Acc:MGI:5580124]	2.35505	1.41647	3.29363	0.683694	5.56094	0.000207654	0.00180395	1.02565	5.11612	1.90024	-1.25088	1.84593	0.239486	3.68266
ENSMUSG00000029658	381693	Wdr95	protein_coding	MGI Symbol	7	WD40 repeat domain 95 [Source:MGI Symbol;Acc:MGI:1923042]	2.35277	0.816632	3.88891	0.984651	3.39445	0.00645952	0.0253748	-2.36277	5.10805	1.45183	-1.06446	3.0565	0.494743	2.1898
ENSMUSG00000050783	15557	Htr1f	protein_coding	MGI Symbol	1	5-hydroxytryptamine (serotonin) receptor 1F [Source:MGI Symbol;Acc:MGI:99842]	2.34676	1.24022	3.4533	-0.84623	4.70026	0.000754099	0.00488643	-0.177251	5.08681	0.262228	-2.40842	0.417086	-1.65582	3.12257
ENSMUSG00000028378	67103	Ptgr1	protein_coding	MGI Symbol	1	prostaglandin reductase 1 [Source:MGI Symbol;Acc:MGI:1914353]	2.33727	1.96623	2.70831	4.69619	13.9608	4.4793e-08	3.36534e-06	9.20151	5.05347	5.75768	3.22876	5.99602	3.8023	7.34879
ENSMUSG00000057195	69785	Ceacam13	protein_coding	MGI Symbol	2	carcinoembryonic antigen-related cell adhesion molecule 13 [Source:MGI Symbol;Acc:MGI:1917035]	2.33452	1.25787	3.41116	-0.889015	4.80556	0.000640382	0.00432447	-0.0320543	5.04382	0.325653	-2.20197	0.227608	-1.90736	3.19356
ENSMUSG00000029189	231238	Sel1l3	protein_coding	MGI Symbol	5	sel-1 suppressor of lin-12-like 3 (C. elegans) [Source:MGI Symbol;Acc:MGI:1916941]	2.33217	1.62059	3.04375	0.912852	7.26365	2.18273e-05	0.000317458	3.17325	5.03561	2.11292	-0.436432	2.04577	-0.0708545	4.661
ENSMUSG00000071226	330409	Cecr2	protein_coding	MGI Symbol	8	CECR2, histone acetyl-lysine reader [Source:MGI Symbol;Acc:MGI:1923799]	2.33089	1.68696	2.97482	1.70327	8.0224	8.96482e-06	0.000160006	4.04827	5.03116	2.70237	0.366876	3.07771	0.666111	5.04746
ENSMUSG00000087593	NA	Gm16174	antisense	MGI Symbol	1	predicted gene 16174 [Source:MGI Symbol;Acc:MGI:3801857]	2.32521	1.53163	3.11879	0.904359	6.49366	5.76975e-05	0.000667171	2.25076	5.01138	2.30613	-0.275968	1.77842	-0.191149	4.23884
ENSMUSG00000026068	16174	Il18rap	protein_coding	MGI Symbol	4	interleukin 18 receptor accessory protein [Source:MGI Symbol;Acc:MGI:1338888]	2.32015	1.52195	3.11834	0.455504	6.44209	6.17429e-05	0.000700404	2.1748	4.99383	1.5212	-0.617005	1.72563	-0.80782	4.20941
ENSMUSG00000030029	16206	Lrig1	protein_coding	MGI Symbol	7	leucine-rich repeats and immunoglobulin-like domains 1 [Source:MGI Symbol;Acc:MGI:107935]	2.31295	1.9737	2.6522	4.81788	15.1101	2.03694e-08	1.93518e-06	10.0001	4.96898	5.79877	3.64436	6.16662	3.66178	7.69102
ENSMUSG00000102055	NA	Gm28913	antisense	MGI Symbol	1	predicted gene 28913 [Source:MGI Symbol;Acc:MGI:5579619]	2.30997	0.466004	4.15394	-0.975384	2.77634	0.0188927	0.0574144	-3.1077	4.95873	0.126345	-0.226215	0.176078	-3.97775	1.72371
ENSMUSG00000075014	NA	Gm10800	protein_coding	MGI Symbol	1	predicted gene 10800 [Source:MGI Symbol;Acc:MGI:3641657]	2.30948	1.41727	3.20169	1.98771	5.73676	0.000161636	0.0014755	1.15233	4.95704	2.77234	0.366876	3.61146	1.20017	3.79146
ENSMUSG00000005686	11717	Ampd3	protein_coding	MGI Symbol	8	adenosine monophosphate deaminase 3 [Source:MGI Symbol;Acc:MGI:1096344]	2.30827	2.0764	2.54015	5.37739	22.0627	4.42718e-10	1.3517e-07	13.8448	4.9529	6.55943	4.11152	6.50618	4.33241	9.35387
ENSMUSG00000013584	19378	Aldh1a2	protein_coding	MGI Symbol	1	aldehyde dehydrogenase family 1, subfamily A2 [Source:MGI Symbol;Acc:MGI:107928]	2.30616	1.42357	3.18876	0.425876	5.79091	0.000149764	0.00139011	1.34186	4.94566	1.33339	-0.823455	1.87853	-0.684963	3.82459
ENSMUSG00000055172	50909	C1ra	protein_coding	MGI Symbol	1	complement component 1, r subcomponent A [Source:MGI Symbol;Acc:MGI:1355313]	2.30445	1.96078	2.64812	5.0884	14.8609	2.40498e-08	2.17053e-06	9.80532	4.9398	6.43013	4.02428	6.0327	3.86649	7.61889
ENSMUSG00000026712	17533	Mrc1	protein_coding	MGI Symbol	2	mannose receptor, C type 1 [Source:MGI Symbol;Acc:MGI:97142]	2.3016	1.25962	3.34359	0.875763	4.8954	0.000557721	0.00388698	0.0468067	4.93005	2.4904	0.0809669	1.45	-0.518314	3.25358
ENSMUSG00000080930	NA	Gm13367	processed_pseudogene	MGI Symbol	1	predicted gene 13367 [Source:MGI Symbol;Acc:MGI:3651223]	2.28916	1.35705	3.22128	-0.0152779	5.44287	0.000246298	0.00207052	0.870149	4.88772	0.966404	-0.899404	1.31358	-1.44169	3.60854
ENSMUSG00000098470	667277	C1rb	protein_coding	MGI Symbol	1	complement component 1, r subcomponent B [Source:MGI Symbol;Acc:MGI:3779804]	2.27525	1.28715	3.26336	-0.282501	5.10324	0.000406884	0.00304421	0.400502	4.84083	1.08112	-1.35397	0.584542	-1.44169	3.39053
ENSMUSG00000071713	12983	Csf2rb	protein_coding	MGI Symbol	8	colony stimulating factor 2 receptor, beta, low-affinity (granulocyte-macrophage) [Source:MGI Symbol;Acc:MGI:1339759]	2.27512	0.91388	3.63635	-0.589337	3.70416	0.00381131	0.0170487	-1.66976	4.84037	0.926046	-0.751306	0.0671432	-2.59923	2.41893
ENSMUSG00000079168	70192	Cd209g	protein_coding	MGI Symbol	2	CD209g antigen [Source:MGI Symbol;Acc:MGI:1917442]	2.27127	1.43205	3.11049	1.14381	5.9981	0.000112272	0.0011009	1.60002	4.82747	2.05796	-0.494148	2.56964	0.441794	3.94973
ENSMUSG00000022237	67434	Ankrd33b	protein_coding	MGI Symbol	7	ankyrin repeat domain 33B [Source:MGI Symbol;Acc:MGI:1917904]	2.27041	1.21004	3.33077	-0.0778217	4.74534	0.000702995	0.00463176	-0.110259	4.82459	0.86331	-1.86093	1.31358	-0.627248	3.15305
ENSMUSG00000049985	77318	Ankrd55	protein_coding	MGI Symbol	6	ankyrin repeat domain 55 [Source:MGI Symbol;Acc:MGI:1924568]	2.26799	1.48843	3.04755	1.11822	6.44778	6.12823e-05	0.000696736	2.18973	4.81651	2.38268	-0.494148	2.11582	0.468511	4.21267
ENSMUSG00000070489	NA	4930527J03Rik	processed_transcript	MGI Symbol	2	RIKEN cDNA 4930527J03 gene [Source:MGI Symbol;Acc:MGI:1922414]	2.26553	1.50217	3.02889	1.42235	6.57747	5.1719e-05	0.000611341	2.34399	4.80831	2.28235	0.157929	2.89057	0.358538	4.28635
ENSMUSG00000043388	243339	Tmem130	protein_coding	MGI Symbol	2	transmembrane protein 130 [Source:MGI Symbol;Acc:MGI:3607706]	2.26469	1.61551	2.91386	9.52811	7.73159	1.25139e-05	0.000205463	2.90629	4.8055	10.3546	7.80394	10.9695	8.98439	4.90261
ENSMUSG00000039997	15950	Ifi203	protein_coding	MGI Symbol	9	interferon activated gene 203 [Source:MGI Symbol;Acc:MGI:96428]	2.263	1.34287	3.18312	0.606532	5.45077	0.000243488	0.0020505	0.874704	4.79988	1.43755	-0.226215	2.0882	-0.873408	3.61352
ENSMUSG00000039997	102641031	Ifi203	protein_coding	MGI Symbol	9	interferon activated gene 203 [Source:MGI Symbol;Acc:MGI:96428]	2.263	1.34287	3.18312	0.606532	5.45077	0.000243488	0.0020505	0.874704	4.79988	1.43755	-0.226215	2.0882	-0.873408	3.61352
ENSMUSG00000024140	13819	Epas1	protein_coding	MGI Symbol	2	endothelial PAS domain protein 1 [Source:MGI Symbol;Acc:MGI:109169]	2.25779	1.94965	2.56594	4.96266	16.2387	9.89612e-09	1.18341e-06	10.7271	4.78259	6.24516	3.86125	5.92366	3.82056	8.00453
ENSMUSG00000021281	21928	Tnfaip2	protein_coding	MGI Symbol	11	tumor necrosis factor, alpha-induced protein 2 [Source:MGI Symbol;Acc:MGI:104960]	2.25625	2.00612	2.50639	5.43238	19.9908	1.2094e-09	2.68929e-07	12.8414	4.77749	6.45958	4.23876	6.66997	4.36121	8.91743
ENSMUSG00000013523	76960	Bcas1	protein_coding	MGI Symbol	9	breast carcinoma amplified sequence 1 [Source:MGI Symbol;Acc:MGI:1924210]	2.25138	1.62906	2.8737	5.80628	8.01777	9.01196e-06	0.000160533	3.45375	4.76138	6.68906	4.06482	7.20629	5.26495	5.04518
ENSMUSG00000054855	223881	Rnd1	protein_coding	MGI Symbol	3	Rho family GTPase 1 [Source:MGI Symbol;Acc:MGI:2444878]	2.24786	1.90399	2.59174	5.07749	14.4875	3.09963e-08	2.68028e-06	9.54164	4.74979	6.39359	4.03453	5.99044	3.89139	7.50869
ENSMUSG00000031155	18715	Pim2	protein_coding	MGI Symbol	4	proviral integration site 2 [Source:MGI Symbol;Acc:MGI:97587]	2.24489	1.55441	2.93537	2.15534	7.20546	2.34321e-05	0.000334416	3.07169	4.74001	3.55633	1.27485	2.92999	0.860198	4.63019
ENSMUSG00000022197	68070	Pdzd2	protein_coding	MGI Symbol	9	PDZ domain containing 2 [Source:MGI Symbol;Acc:MGI:1922394]	2.24339	1.97571	2.51108	4.67466	18.5738	2.55066e-09	4.30612e-07	12.103	4.73509	5.74105	3.45148	5.86181	3.64431	8.59335
ENSMUSG00000030494	52428	Rhpn2	protein_coding	MGI Symbol	4	rhophilin, Rho GTPase binding protein 2 [Source:MGI Symbol;Acc:MGI:1289234]	2.24257	1.4474	3.03775	1.09258	6.25035	7.96775e-05	0.000851992	1.93611	4.7324	1.98125	-0.327498	2.50846	0.208121	4.09866
ENSMUSG00000060459	385643	Kng2	protein_coding	MGI Symbol	7	kininogen 2 [Source:MGI Symbol;Acc:MGI:3027157]	2.24194	1.47818	3.00571	0.747849	6.5056	5.68027e-05	0.000658947	2.26437	4.73034	1.88978	-0.0427685	1.82935	-0.684963	4.24563
ENSMUSG00000027737	26570	Slc7a11	protein_coding	MGI Symbol	5	solute carrier family 7 (cationic amino acid transporter, y+ system), member 11 [Source:MGI Symbol;Acc:MGI:1347355]	2.23623	1.98097	2.4915	6.54821	19.4154	1.62728e-09	3.26199e-07	12.4965	4.71165	7.57287	5.25582	7.76636	5.59779	8.78854
ENSMUSG00000060969	16371	Irx1	protein_coding	MGI Symbol	3	Iroquois homeobox 1 [Source:MGI Symbol;Acc:MGI:1197515]	2.23404	1.83666	2.63142	3.23177	12.4597	1.37658e-07	7.31626e-06	8.14698	4.7045	4.42403	1.95184	4.2697	2.28153	6.8612
ENSMUSG00000040473	207686	Cfap69	protein_coding	MGI Symbol	12	cilia and flagella associated protein 69 [Source:MGI Symbol;Acc:MGI:2443778]	2.23238	1.65802	2.80675	2.16272	8.61391	4.67386e-06	9.87774e-05	4.68	4.6991	3.11068	1.18576	3.4742	0.880236	5.33032
ENSMUSG00000001281	16421	Itgb7	protein_coding	MGI Symbol	5	integrin beta 7 [Source:MGI Symbol;Acc:MGI:96616]	2.22887	1.72041	2.73733	2.28913	9.71515	1.51771e-06	4.31271e-05	5.78259	4.68768	3.51271	1.25746	3.26816	1.11818	5.81881
ENSMUSG00000050578	17386	Mmp13	protein_coding	MGI Symbol	1	matrix metallopeptidase 13 [Source:MGI Symbol;Acc:MGI:1340026]	2.22873	2.03627	2.4212	6.66577	25.6641	9.4147e-11	6.10306e-08	15.3895	4.68722	7.84067	5.60238	7.71679	5.50325	10.0262
ENSMUSG00000069873	73988	4930438A08Rik	protein_coding	MGI Symbol	2	RIKEN cDNA 4930438A08 gene [Source:MGI Symbol;Acc:MGI:1921238]	2.21547	1.1915	3.23945	-0.390419	4.79511	0.000650811	0.00436209	-0.0343168	4.64434	0.50074	-1.25088	0.964573	-1.77611	3.18654
ENSMUSG00000027744	229277	Stoml3	protein_coding	MGI Symbol	2	stomatin (Epb7.2)-like 3 [Source:MGI Symbol;Acc:MGI:2388072]	2.21356	1.31139	3.11573	2.06949	5.43778	0.000248128	0.00207859	0.699913	4.63817	3.00808	0.0408895	3.42538	1.80361	3.60532
ENSMUSG00000019066	19340	Rab3d	protein_coding	MGI Symbol	5	RAB3D, member RAS oncogene family [Source:MGI Symbol;Acc:MGI:97844]	2.21195	1.81541	2.60848	7.00444	12.3627	1.48622e-07	7.78368e-06	7.7211	4.633	7.88148	5.60753	8.34991	6.17884	6.82792
ENSMUSG00000091712	665119	Sec14l5	protein_coding	MGI Symbol	2	SEC14-like lipid binding 5 [Source:MGI Symbol;Acc:MGI:3616084]	2.21123	0.889425	3.53303	-0.841513	3.70755	0.00378957	0.0169779	-1.64691	4.63069	0.126345	-2.93893	0.460807	-1.01427	2.42141
ENSMUSG00000020205	21664	Phlda1	protein_coding	MGI Symbol	2	pleckstrin homology like domain, family A, member 1 [Source:MGI Symbol;Acc:MGI:1096880]	2.20962	1.93953	2.47972	5.29226	18.131	3.25657e-09	5.13536e-07	11.8425	4.62554	6.26905	4.22094	6.53267	4.14638	8.48724
ENSMUSG00000074934	23892	Grem1	protein_coding	MGI Symbol	1	gremlin 1, DAN family BMP antagonist [Source:MGI Symbol;Acc:MGI:1344337]	2.20774	1.9475	2.46799	6.09997	18.8013	2.25461e-09	4.14591e-07	12.1789	4.61952	7.18082	5.20912	7.22146	4.78845	8.64693
ENSMUSG00000064945	19874	Rny3	misc_RNA	MGI Symbol	1	RNA, Y3 small cytoplasmic (associated with Ro protein) [Source:MGI Symbol;Acc:MGI:107304]	2.20296	1.07391	3.33202	-0.682378	4.32426	0.00136898	0.00774945	-0.717268	4.60424	0.0902754	-1.71654	0.804109	-1.90736	2.8636
ENSMUSG00000051439	12475	Cd14	protein_coding	MGI Symbol	2	CD14 antigen [Source:MGI Symbol;Acc:MGI:88318]	2.20251	1.66162	2.7434	2.01613	9.02466	3.03359e-06	7.27961e-05	5.10403	4.60279	3.02251	0.810006	3.23707	0.994948	5.51804
ENSMUSG00000074063	71839	Osgin1	protein_coding	MGI Symbol	7	oxidative stress induced growth inhibitor 1 [Source:MGI Symbol;Acc:MGI:1919089]	2.2024	1.80974	2.59505	3.77115	12.431	1.408e-07	7.42096e-06	8.10468	4.60244	4.71353	2.72087	5.05204	2.59817	6.8514
ENSMUSG00000073421	14961	H2-Ab1	protein_coding	MGI Symbol	8	histocompatibility 2, class II antigen A, beta 1 [Source:MGI Symbol;Acc:MGI:103070]	2.19979	1.59161	2.80797	2.85934	8.01621	9.02789e-06	0.000160533	3.95574	4.59412	4.18417	1.37496	3.71439	2.16385	5.04441
ENSMUSG00000027333	228608	Smox	protein_coding	MGI Symbol	17	spermine oxidase [Source:MGI Symbol;Acc:MGI:2445356]	2.19429	1.95453	2.43404	4.99742	20.2837	1.04309e-09	2.49473e-07	12.9923	4.57663	6.07276	3.80553	6.12221	3.98919	8.98168
ENSMUSG00000000791	16161	Il12rb1	protein_coding	MGI Symbol	6	interleukin 12 receptor, beta 1 [Source:MGI Symbol;Acc:MGI:104579]	2.19172	1.62289	2.76056	1.64489	8.53929	5.06436e-06	0.000104868	4.59903	4.56851	2.71427	0.520499	2.7741	0.570691	5.29548
ENSMUSG00000091584	NA	Gm8180	protein_coding	MGI Symbol	1	predicted gene 8180 [Source:MGI Symbol;Acc:MGI:3643326]	2.18949	0.957656	3.42133	-0.473829	3.93922	0.00257102	0.0125405	-1.30838	4.56145	0.35635	-2.40842	0.964573	-0.80782	2.5899
ENSMUSG00000085774	NA	Gm13055	antisense	MGI Symbol	1	predicted gene 13055 [Source:MGI Symbol;Acc:MGI:3649999]	2.18081	1.06191	3.29971	0.334625	4.31961	0.00137926	0.0077919	-0.778471	4.53407	0.986167	-1.25088	1.97215	-0.368936	2.86035
ENSMUSG00000091686	NA	4930471C04Rik	lincRNA	MGI Symbol	1	RIKEN cDNA 4930471C04 gene [Source:MGI Symbol;Acc:MGI:1925426]	2.17904	1.44843	2.90965	1.41743	6.61001	4.95802e-05	0.000589947	2.38447	4.52852	2.32177	-0.0427685	2.74786	0.642841	4.30469
ENSMUSG00000067203	NA	H2-K2	transcribed_unprocessed_pseudogene	MGI Symbol	2	histocompatibility 2, K region locus 2 [Source:MGI Symbol;Acc:MGI:95906]	2.17208	1.22027	3.12388	-0.184814	5.05762	0.000435812	0.003222	0.337898	4.50671	1.09938	-1.15466	0.661504	-1.34548	3.3607
ENSMUSG00000026009	54167	Icos	protein_coding	MGI Symbol	2	inducible T cell co-stimulator [Source:MGI Symbol;Acc:MGI:1858745]	2.1713	1.48902	2.85358	1.08784	7.05304	2.82709e-05	0.000382363	2.93557	4.50428	2.28235	-0.0864898	2.04577	0.109718	4.54866
ENSMUSG00000051029	282663	Serpinb1b	protein_coding	MGI Symbol	2	serine (or cysteine) peptidase inhibitor, clade B, member 1b [Source:MGI Symbol;Acc:MGI:2445361]	2.16762	1.28651	3.04872	0.214469	5.45224	0.000242967	0.00204731	0.884996	4.49281	1.22112	-1.25088	1.40595	-0.518314	3.61445
ENSMUSG00000021591	93692	Glrx	protein_coding	MGI Symbol	4	glutaredoxin [Source:MGI Symbol;Acc:MGI:2135625]	2.16646	1.76978	2.56315	3.67688	12.1039	1.82806e-07	9.10858e-06	7.84619	4.48922	4.62018	2.44956	4.92902	2.70876	6.73801
ENSMUSG00000096931	NA	Gm26656	lincRNA	MGI Symbol	1	predicted gene, 26656 [Source:MGI Symbol;Acc:MGI:5477150]	2.16027	1.46033	2.86022	1.71742	6.84011	3.69216e-05	0.00046763	2.65679	4.47	2.57766	0.334086	3.07771	0.880236	4.43272
ENSMUSG00000027762	84112	Sucnr1	protein_coding	MGI Symbol	2	succinate receptor 1 [Source:MGI Symbol;Acc:MGI:1934135]	2.15851	1.34461	2.97241	1.67651	5.87766	0.000132648	0.00125893	1.38584	4.46454	2.52459	-0.000333191	3.0636	1.11818	3.8773
ENSMUSG00000027208	14178	Fgf7	protein_coding	MGI Symbol	3	fibroblast growth factor 7 [Source:MGI Symbol;Acc:MGI:95521]	2.15354	1.90173	2.40534	4.87248	18.9543	2.07672e-09	4.02154e-07	12.3073	4.44917	5.88222	3.85259	6.01997	3.73513	8.68262
ENSMUSG00000020902	18208	Ntn1	protein_coding	MGI Symbol	3	netrin 1 [Source:MGI Symbol;Acc:MGI:105088]	2.1392	1.83744	2.44095	4.8765	15.7116	1.37816e-08	1.484e-06	10.3916	4.40517	5.82026	3.93143	6.07815	3.67617	7.8607
ENSMUSG00000058420	110058	Syt17	protein_coding	MGI Symbol	6	synaptotagmin XVII [Source:MGI Symbol;Acc:MGI:104966]	2.13758	1.11	3.16515	-0.306467	4.61028	0.000868202	0.00540507	-0.302896	4.40022	0.527962	-1.71654	1.05293	-1.09022	3.06138
ENSMUSG00000028517	67916	Plpp3	protein_coding	MGI Symbol	1	phospholipid phosphatase 3 [Source:MGI Symbol;Acc:MGI:1915166]	2.13663	1.93989	2.33338	6.34939	24.0683	1.81832e-10	8.89682e-08	14.7325	4.39734	7.35029	5.25582	7.48797	5.30349	9.74033
ENSMUSG00000031765	17748	Mt1	protein_coding	MGI Symbol	3	metallothionein 1 [Source:MGI Symbol;Acc:MGI:97171]	2.13209	1.89599	2.36819	9.23329	20.0139	1.19528e-09	2.68929e-07	12.7666	4.38353	10.4671	8.19728	10.1287	8.14009	8.92253
ENSMUSG00000036136	104943	Fam110c	protein_coding	MGI Symbol	1	family with sequence similarity 110, member C [Source:MGI Symbol;Acc:MGI:1918813]	2.1296	1.15743	3.10177	-0.355677	4.85484	0.000593542	0.00407918	0.0509255	4.37595	0.884527	-1.465	0.503242	-1.34548	3.22655
ENSMUSG00000005089	20511	Slc1a2	protein_coding	MGI Symbol	12	solute carrier family 1 (glial high affinity glutamate transporter), member 2 [Source:MGI Symbol;Acc:MGI:101931]	2.12863	1.34942	2.90784	0.706974	6.05434	0.000103929	0.00103572	1.6882	4.37301	1.60028	-0.226215	1.97215	-0.518314	3.98326
ENSMUSG00000050395	326623	Tnfsf15	protein_coding	MGI Symbol	1	tumor necrosis factor (ligand) superfamily, member 15 [Source:MGI Symbol;Acc:MGI:2180140]	2.12773	0.997687	3.25776	-0.209318	4.17294	0.00174973	0.00935842	-0.9672	4.37028	1.20435	-0.682593	0.417086	-1.77611	2.75703
ENSMUSG00000025515	NA	Muc2	protein_coding	MGI Symbol	8	mucin 2 [Source:MGI Symbol;Acc:MGI:1339364]	2.12666	1.2461	3.00723	0.1594	5.35252	0.000281037	0.00229402	0.747857	4.36707	1.40855	-0.751306	0.994631	-1.01427	3.55124
ENSMUSG00000079259	636931	Trim71	protein_coding	MGI Symbol	1	tripartite motif-containing 71 [Source:MGI Symbol;Acc:MGI:2685973]	2.12341	1.20009	3.04672	0.270505	5.09688	0.000410794	0.00306546	0.385118	4.35721	1.27031	-0.226215	1.3834	-1.34548	3.38638
ENSMUSG00000079494	69049	Nat8f5	protein_coding	MGI Symbol	1	N-acetyltransferase 8 (GCN5-related) family member 5 [Source:MGI Symbol;Acc:MGI:1916299]	2.11932	1.7232	2.51545	5.86045	11.8573	2.23507e-07	1.04134e-05	7.37862	4.3449	6.71779	4.50493	7.14102	5.07808	6.65071
ENSMUSG00000061167	NA	Rpl15-ps3	processed_pseudogene	MGI Symbol	1	ribosomal protein L15, pseudogene 3 [Source:MGI Symbol;Acc:MGI:3782952]	2.11791	0.727163	3.50866	0.469307	3.37504	0.00667858	0.0260393	-2.32202	4.34066	1.28634	-2.02139	1.87853	0.73375	2.17532
ENSMUSG00000070056	52065	Mfhas1	protein_coding	MGI Symbol	3	malignant fibrous histiocytoma amplified sequence 1 [Source:MGI Symbol;Acc:MGI:1098644]	2.11772	1.89661	2.33883	5.16962	21.2267	6.56593e-10	1.77776e-07	13.453	4.34008	6.24259	4.05981	6.2153	4.16078	9.1827
ENSMUSG00000035673	216161	Sbno2	protein_coding	MGI Symbol	9	strawberry notch 2 [Source:MGI Symbol;Acc:MGI:2448490]	2.10953	1.93028	2.28878	6.66923	26.0825	7.97495e-11	5.63176e-08	15.5547	4.31551	7.70582	5.65809	7.74192	5.57108	10.0983
ENSMUSG00000097857	NA	Gm26603	lincRNA	MGI Symbol	1	predicted gene, 26603 [Source:MGI Symbol;Acc:MGI:5477097]	2.1078	0.658246	3.55735	-0.201399	3.22267	0.00868645	0.0317662	-2.47826	4.31032	0.386408	-2.40842	1.45	-0.233584	2.06116
ENSMUSG00000097028	NA	Ptgs2os	processed_transcript	MGI Symbol	2	prostaglandin-endoperoxide synthase 2, opposite strand [Source:MGI Symbol;Acc:MGI:2443180]	2.10768	1.16646	3.0489	0.43162	4.96289	0.000503102	0.00361518	0.183302	4.30999	1.18737	-0.275968	1.82935	-1.01427	3.29834
ENSMUSG00000018500	11541	Adora2b	protein_coding	MGI Symbol	1	adenosine A2b receptor [Source:MGI Symbol;Acc:MGI:99403]	2.10478	1.05636	3.1532	0.90252	4.44929	0.00112031	0.00662715	-0.640711	4.30132	1.5744	-0.823455	2.44457	0.414572	2.95066
ENSMUSG00000046411	NA	Rps4l-ps	processed_pseudogene	MGI Symbol	1	ribosomal protein S4-like, pseudogene [Source:MGI Symbol;Acc:MGI:3648347]	2.09316	1.04759	3.13873	-0.688075	4.43679	0.00114289	0.00672503	-0.551923	4.26681	0.195886	-1.5853	0.544465	-1.90736	2.94199
ENSMUSG00000045440	56856	Insm2	protein_coding	MGI Symbol	1	insulinoma-associated 2 [Source:MGI Symbol;Acc:MGI:1930787]	2.09286	1.56661	2.61911	3.55702	8.8139	3.77937e-06	8.67743e-05	4.74762	4.26594	4.50674	2.00488	4.74234	2.97412	5.42258
ENSMUSG00000027894	229706	Slc6a17	protein_coding	MGI Symbol	10	solute carrier family 6 (neurotransmitter transporter), member 17 [Source:MGI Symbol;Acc:MGI:2442535]	2.09196	0.566539	3.61739	4.39969	3.03937	0.0119405	0.0405457	-3.85589	4.26328	6.08656	4.89887	4.65093	1.96242	1.92298
ENSMUSG00000028804	329942	Csmd2	protein_coding	MGI Symbol	6	CUB and Sushi multiple domains 2 [Source:MGI Symbol;Acc:MGI:2386401]	2.08671	1.12762	3.04581	0.340165	4.82194	0.000624399	0.00424048	-0.0184003	4.24779	1.08112	-1.06446	1.76104	-0.41703	3.20454
ENSMUSG00000019850	21929	Tnfaip3	protein_coding	MGI Symbol	6	tumor necrosis factor, alpha-induced protein 3 [Source:MGI Symbol;Acc:MGI:1196377]	2.08411	1.62637	2.54186	2.57415	10.0906	1.05901e-06	3.1859e-05	6.13561	4.24015	3.52628	1.45338	3.72787	1.58907	5.9751
ENSMUSG00000074743	21824	Thbd	protein_coding	MGI Symbol	1	thrombomodulin [Source:MGI Symbol;Acc:MGI:98736]	2.07938	1.69624	2.46252	5.51	12.0281	1.94381e-07	9.52003e-06	7.56512	4.22626	6.29553	4.37193	6.82282	4.54973	6.71135
ENSMUSG00000033569	210933	Adgrb3	protein_coding	MGI Symbol	11	adhesion G protein-coupled receptor B3 [Source:MGI Symbol;Acc:MGI:2441837]	2.07863	1.26605	2.8912	3.91378	5.66936	0.000177838	0.00159499	0.64362	4.22405	4.57195	2.22653	5.42331	3.43334	3.74998
ENSMUSG00000052759	383563	Gpr25	protein_coding	MGI Symbol	1	G protein-coupled receptor 25 [Source:MGI Symbol;Acc:MGI:2686146]	2.07681	1.02343	3.13018	0.244374	4.36952	0.00127284	0.00732073	-0.69593	4.21872	1.09938	-1.5853	1.53427	-0.0708545	2.89523
ENSMUSG00000006567	11979	Atp7b	protein_coding	MGI Symbol	2	ATPase, Cu++ transporting, beta polypeptide [Source:MGI Symbol;Acc:MGI:103297]	2.0733	1.47054	2.67606	1.57384	7.62324	1.4203e-05	0.00022646	3.601	4.20848	2.60986	0.78596	2.59929	0.30024	4.84762
ENSMUSG00000028583	14726	Pdpn	protein_coding	MGI Symbol	2	podoplanin [Source:MGI Symbol;Acc:MGI:103098]	2.06947	1.74104	2.3979	5.91388	13.9648	4.46659e-08	3.36534e-06	9.07395	4.19733	6.73431	4.77455	7.17546	4.97121	7.35002
ENSMUSG00000039942	19219	Ptger4	protein_coding	MGI Symbol	3	prostaglandin E receptor 4 (subtype EP4) [Source:MGI Symbol;Acc:MGI:104311]	2.06814	1.66318	2.4731	3.18607	11.3185	3.51266e-07	1.45276e-05	7.21469	4.19346	4.10504	2.07602	4.35906	2.20415	6.45436
ENSMUSG00000006462	NA	A530013C23Rik	lincRNA	MGI Symbol	2	RIKEN cDNA A530013C23 gene [Source:MGI Symbol;Acc:MGI:3041178]	2.06046	1.41476	2.70615	1.26675	7.07223	2.76064e-05	0.00037515	2.95885	4.17118	2.24182	0.430301	2.35472	0.0401768	4.55899
ENSMUSG00000031137	14168	Fgf13	protein_coding	MGI Symbol	9	fibroblast growth factor 13 [Source:MGI Symbol;Acc:MGI:109178]	2.05205	1.41112	2.69297	2.60846	7.09577	2.6814e-05	0.000367508	2.86865	4.14694	3.94005	1.71769	3.262	1.51411	4.57164
ENSMUSG00000032802	76650	Srxn1	protein_coding	MGI Symbol	3	sulfiredoxin 1 homolog (S. cerevisiae) [Source:MGI Symbol;Acc:MGI:104971]	2.04631	1.81476	2.27785	7.13558	19.5865	1.4885e-09	3.05143e-07	12.5662	4.13048	8.01599	6.06201	8.30583	6.15848	8.82725
ENSMUSG00000024186	50782	Rgs11	protein_coding	MGI Symbol	11	regulator of G-protein signaling 11 [Source:MGI Symbol;Acc:MGI:1354739]	2.04428	1.20016	2.8884	0.32039	5.3673	0.000275014	0.0022564	0.765327	4.12468	1.53469	-0.617005	1.10896	-0.745084	3.56065
ENSMUSG00000027913	74175	Crct1	protein_coding	MGI Symbol	2	cysteine-rich C-terminal 1 [Source:MGI Symbol;Acc:MGI:1921425]	2.04263	1.22397	2.86129	0.713422	5.52975	0.000217187	0.0018741	0.977263	4.11997	1.60028	0.119961	1.87853	-0.745084	3.66317
ENSMUSG00000053846	16891	Lipg	protein_coding	MGI Symbol	2	lipase, endothelial [Source:MGI Symbol;Acc:MGI:1341803]	2.04012	1.62368	2.45657	6.12298	10.8572	5.25114e-07	1.93125e-05	6.43907	4.11281	6.91497	4.79276	7.38819	5.39599	6.27975
ENSMUSG00000028794	215493	A3galt2	protein_coding	MGI Symbol	2	alpha 1,3-galactosyltransferase 2 (isoglobotriaosylceramide synthase) [Source:MGI Symbol;Acc:MGI:2685279]	2.03564	1.24823	2.82305	1.4579	5.72955	0.000163292	0.00148872	1.19886	4.10005	2.14844	0.366876	2.8745	0.441794	3.78704
ENSMUSG00000026354	226413	Lct	protein_coding	MGI Symbol	2	lactase [Source:MGI Symbol;Acc:MGI:104576]	2.03128	0.63259	3.42997	-0.469299	3.21861	0.00874764	0.0319249	-2.45532	4.08767	0.0532812	-2.40842	1.1629	-0.684963	2.05811
ENSMUSG00000073274	NA	Gm14636	processed_transcript	MGI Symbol	2	predicted gene 14636 [Source:MGI Symbol;Acc:MGI:3641976]	2.02624	1.41621	2.63627	2.59981	7.36136	1.93933e-05	0.000289588	3.20626	4.07342	3.35064	1.40684	3.93581	1.70595	4.71235
ENSMUSG00000023224	12258	Serping1	protein_coding	MGI Symbol	3	serine (or cysteine) peptidase inhibitor, clade G, member 1 [Source:MGI Symbol;Acc:MGI:894696]	2.0219	1.24317	2.80064	2.16862	5.75426	0.000157693	0.00144964	1.12592	4.06119	3.53636	1.52777	2.73011	0.880236	3.80219
ENSMUSG00000097248	NA	Gm2694	lincRNA	MGI Symbol	11	predicted gene 2694 [Source:MGI Symbol;Acc:MGI:3780864]	2.01989	0.929346	3.11044	-0.787313	4.10491	0.00195573	0.0101869	-1.04387	4.05554	0.294289	-1.35397	0.122638	-2.21221	2.70869
ENSMUSG00000035105	112407	Egln3	protein_coding	MGI Symbol	1	egl-9 family hypoxia-inducible factor 3 [Source:MGI Symbol;Acc:MGI:1932288]	2.01977	1.4903	2.54924	3.32695	8.45438	5.55222e-06	0.000112217	4.37735	4.0552	4.60747	2.28775	4.02225	2.39032	5.25553
ENSMUSG00000032000	11796	Birc3	protein_coding	MGI Symbol	7	baculoviral IAP repeat-containing 3 [Source:MGI Symbol;Acc:MGI:1197007]	2.01814	1.63321	2.40306	3.5677	11.6198	2.72187e-07	1.19812e-05	7.44559	4.0506	4.64836	2.80104	4.48085	2.34057	6.56513
ENSMUSG00000048163	20345	Selplg	protein_coding	MGI Symbol	6	selectin, platelet (p-selectin) ligand [Source:MGI Symbol;Acc:MGI:106689]	2.01794	0.717725	3.31815	-0.921011	3.43964	0.00597757	0.0238737	-2.06487	4.05005	0.126345	-0.979575	0.00942767	-2.84024	2.22348
ENSMUSG00000027995	24088	Tlr2	protein_coding	MGI Symbol	1	toll-like receptor 2 [Source:MGI Symbol;Acc:MGI:1346060]	2.01719	1.66894	2.36545	3.47387	12.8372	1.02667e-07	5.93779e-06	8.43419	4.04796	4.46333	2.32159	4.51236	2.59817	6.98857
ENSMUSG00000085007	NA	Gm11549	protein_coding	MGI Symbol	1	predicted gene 11549 [Source:MGI Symbol;Acc:MGI:3650339]	2.01661	1.03409	2.99912	-0.549802	4.54887	0.000956474	0.00583811	-0.389381	4.04631	0.386408	-1.5853	0.544465	-1.54479	3.01933
ENSMUSG00000035576	241764	L3mbtl1	protein_coding	MGI Symbol	7	L3MBTL1 histone methyl-lysine binding protein [Source:MGI Symbol;Acc:MGI:2676663]	2.01269	0.789631	3.23575	-0.145345	3.64712	0.00419727	0.0183855	-1.79997	4.03533	0.294289	-1.15466	1.53427	-1.25528	2.37703
ENSMUSG00000073409	110557	H2-Q6	protein_coding	MGI Symbol	2	histocompatibility 2, Q region locus 6 [Source:MGI Symbol;Acc:MGI:95935]	2.00886	1.3158	2.70191	1.14109	6.42395	6.32378e-05	0.000714977	2.15627	4.02463	2.25002	-0.131578	2.03134	0.414572	4.19902
ENSMUSG00000044220	18089	Nkx2-3	protein_coding	MGI Symbol	1	NK2 homeobox 3 [Source:MGI Symbol;Acc:MGI:97348]	2.00757	1.05663	2.9585	0.131245	4.67885	0.000779726	0.00498177	-0.219782	4.02104	0.841777	-1.06446	1.49275	-0.745084	3.10806
ENSMUSG00000057072	75558	Spata45	protein_coding	MGI Symbol	2	spermatogenesis associated 45 [Source:MGI Symbol;Acc:MGI:1922808]	2.00469	0.973715	3.03566	0.231251	4.30943	0.00140212	0.00787599	-0.789099	4.01302	1.00566	-1.465	1.53427	-0.149926	2.85322
ENSMUSG00000040829	574428	Zmynd15	protein_coding	MGI Symbol	6	zinc finger, MYND-type containing 15 [Source:MGI Symbol;Acc:MGI:3603821]	1.99732	1.01629	2.97835	-0.47857	4.51215	0.00101373	0.00612249	-0.444238	3.99257	0.472995	-1.71654	0.584542	-1.25528	2.99408
ENSMUSG00000100615	NA	Gm5511	processed_pseudogene	MGI Symbol	1	predicted gene 5511 [Source:MGI Symbol;Acc:MGI:3779492]	1.99638	1.05924	2.93353	-0.0316261	4.72126	0.000729821	0.00476692	-0.149458	3.98999	0.884527	-1.465	1.08122	-0.627248	3.13678
ENSMUSG00000019230	16876	Lhx9	protein_coding	MGI Symbol	7	LIM homeobox protein 9 [Source:MGI Symbol;Acc:MGI:1316721]	1.99237	1.27051	2.71424	0.982782	6.11696	9.54171e-05	0.000973159	1.76255	3.97891	1.90024	-0.327498	2.0882	0.270182	4.02037
ENSMUSG00000021360	14538	Gcnt2	protein_coding	MGI Symbol	6	glucosaminyl (N-acetyl) transferase 2, I-branching enzyme [Source:MGI Symbol;Acc:MGI:1100870]	1.98554	1.69647	2.2746	4.23008	15.2232	1.89068e-08	1.8973e-06	10.105	3.9601	5.15227	3.30688	5.29935	3.16181	7.72338
ENSMUSG00000097781	NA	9330136K24Rik	lincRNA	MGI Symbol	1	RIKEN cDNA 9330136K24 gene [Source:MGI Symbol;Acc:MGI:2442883]	1.98204	1.18779	2.77629	0.633142	5.53064	0.000216909	0.00187283	0.982204	3.95051	1.50759	-0.682593	1.77842	-0.0708545	3.66372
ENSMUSG00000047747	330812	Rnf150	protein_coding	MGI Symbol	3	ring finger protein 150 [Source:MGI Symbol;Acc:MGI:2443860]	1.97994	1.68477	2.27511	4.7628	14.8661	2.39665e-08	2.17053e-06	9.82868	3.94476	5.70051	3.56533	5.81941	3.96594	7.6204
ENSMUSG00000030790	11535	Adm	protein_coding	MGI Symbol	2	adrenomedullin [Source:MGI Symbol;Acc:MGI:108058]	1.97547	1.64302	2.30793	3.47308	13.1692	7.98197e-08	5.11345e-06	8.68484	3.93258	4.49816	2.46479	4.41847	2.5109	7.09789
ENSMUSG00000051166	319670	Eml5	protein_coding	MGI Symbol	10	echinoderm microtubule associated protein like 5 [Source:MGI Symbol;Acc:MGI:2442513]	1.96455	1.35157	2.57753	5.46918	7.1029	2.65791e-05	0.000365685	2.33474	3.90292	6.12272	3.98786	6.81967	4.94647	4.57546
ENSMUSG00000073565	71373	Prr16	protein_coding	MGI Symbol	2	proline rich 16 [Source:MGI Symbol;Acc:MGI:1918623]	1.96268	1.3878	2.53756	1.85329	7.56641	1.51862e-05	0.000238687	3.524	3.89785	2.9337	1.11031	2.70306	0.666111	4.81855
ENSMUSG00000034997	15558	Htr2a	protein_coding	MGI Symbol	1	5-hydroxytryptamine (serotonin) receptor 2A [Source:MGI Symbol;Acc:MGI:109521]	1.95454	1.50509	2.40399	2.52785	9.63798	1.63655e-06	4.50444e-05	5.70445	3.87592	3.54638	1.40684	3.4635	1.69468	5.78607
ENSMUSG00000020950	15228	Foxg1	protein_coding	MGI Symbol	4	forkhead box G1 [Source:MGI Symbol;Acc:MGI:1347464]	1.95444	1.3775	2.53138	2.30266	7.50773	1.62792e-05	0.000251898	3.41818	3.87565	3.23977	0.879827	3.35182	1.73925	4.78837
ENSMUSG00000027470	228785	Mylk2	protein_coding	MGI Symbol	1	myosin, light polypeptide kinase 2, skeletal muscle [Source:MGI Symbol;Acc:MGI:2139434]	1.95002	0.687617	3.21243	-0.384992	3.42342	0.00614609	0.0244109	-2.136	3.86381	0.126345	-2.02139	1.1629	-0.80782	2.2114
ENSMUSG00000028337	107684	Coro2a	protein_coding	MGI Symbol	7	coronin, actin binding protein 2A [Source:MGI Symbol;Acc:MGI:1345966]	1.94496	1.16409	2.72583	1.36071	5.52014	0.000220219	0.00189684	0.904916	3.85026	2.59063	0.810006	2.00205	0.0401768	3.65715
ENSMUSG00000026090	72097	2010300C02Rik	protein_coding	MGI Symbol	3	RIKEN cDNA 2010300C02 gene [Source:MGI Symbol;Acc:MGI:1919347]	1.94369	0.921654	2.96572	-0.0104652	4.21485	0.00163428	0.00889002	-0.916648	3.84687	0.681312	-1.465	1.31358	-0.571753	2.78667
ENSMUSG00000067212	15040	H2-T23	protein_coding	MGI Symbol	4	histocompatibility 2, T region locus 23 [Source:MGI Symbol;Acc:MGI:95957]	1.94093	1.25594	2.62592	1.3636	6.27982	7.6591e-05	0.000825756	1.95411	3.83954	2.55137	0.334086	2.0742	0.494743	4.11582
ENSMUSG00000040466	233016	Blvrb	protein_coding	MGI Symbol	6	biliverdin reductase B (flavin reductase (NADPH)) [Source:MGI Symbol;Acc:MGI:2385271]	1.93343	1.6702	2.19667	4.3363	16.2781	9.65804e-09	1.16666e-06	10.7765	3.81963	5.33483	3.33201	5.26893	3.40941	8.01511
ENSMUSG00000059854	244653	Hydin	protein_coding	MGI Symbol	3	HYDIN, axonemal central pair apparatus protein [Source:MGI Symbol;Acc:MGI:2389007]	1.93191	0.956866	2.90695	0.3908	4.39119	0.00122935	0.00711228	-0.678587	3.8156	1.09938	-1.15466	1.68934	-0.0708545	2.91032
ENSMUSG00000025854	80752	Fam20c	protein_coding	MGI Symbol	6	family with sequence similarity 20, member C [Source:MGI Symbol;Acc:MGI:2136853]	1.92951	1.74685	2.11216	6.66376	23.4115	2.41378e-10	1.01876e-07	14.443	3.80925	7.60677	5.75958	7.64989	5.6388	9.6173
ENSMUSG00000042379	71690	Esm1	protein_coding	MGI Symbol	1	endothelial cell-specific molecule 1 [Source:MGI Symbol;Acc:MGI:1918940]	1.92502	0.875125	2.97492	-0.234541	4.06358	0.00209318	0.0107352	-1.13539	3.79743	0.656859	-1.86093	0.837661	-0.571753	2.67919
ENSMUSG00000062593	NA	Gm49339	protein_coding	MGI Symbol	3	predicted gene, 49339 [Source:MGI Symbol;Acc:MGI:6121530]	1.92477	0.987007	2.86252	-0.354716	4.54891	0.000956419	0.00583811	-0.3934	3.79675	0.631985	-1.465	0.584542	-1.17039	3.01935
ENSMUSG00000069919	15122	Hba-a1	protein_coding	MGI Symbol	2	hemoglobin alpha, adult chain 1 [Source:MGI Symbol;Acc:MGI:96015]	1.92375	0.836144	3.01136	-0.117923	3.92009	0.00265407	0.0128365	-1.3714	3.79409	1.11741	-1.71654	0.544465	-0.41703	2.57609
ENSMUSG00000087444	NA	Gm5475	protein_coding	MGI Symbol	2	predicted gene 5475 [Source:MGI Symbol;Acc:MGI:3646320]	1.92096	0.878367	2.96355	-0.856032	4.08342	0.00202599	0.0104504	-1.07465	3.78675	0.0902754	-1.86093	0.122638	-1.77611	2.69336
ENSMUSG00000027381	12125	Bcl2l11	protein_coding	MGI Symbol	8	BCL2-like 11 (apoptosis facilitator) [Source:MGI Symbol;Acc:MGI:1197519]	1.92063	1.55052	2.29074	4.20203	11.5009	3.00792e-07	1.29621e-05	7.27191	3.78589	5.03502	3.00749	5.31879	3.44684	6.52173
ENSMUSG00000047842	68203	Diras2	protein_coding	MGI Symbol	1	DIRAS family, GTP-binding RAS-like 2 [Source:MGI Symbol;Acc:MGI:1915453]	1.9205	1.37929	2.4617	1.90933	7.86453	1.07322e-05	0.000183722	3.86459	3.78554	2.97879	0.924565	2.73901	0.994948	4.96931
ENSMUSG00000020123	54140	Avpr1a	protein_coding	MGI Symbol	1	arginine vasopressin receptor 1A [Source:MGI Symbol;Acc:MGI:1859216]	1.91957	1.64065	2.19848	5.05829	15.2527	1.85439e-08	1.88727e-06	10.0662	3.78309	6.12495	3.96662	5.90696	4.23463	7.7318
ENSMUSG00000020057	71712	Dram1	protein_coding	MGI Symbol	3	DNA-damage regulated autophagy modulator 1 [Source:MGI Symbol;Acc:MGI:1918962]	1.91842	1.5763	2.26053	3.45162	12.4276	1.41179e-07	7.42096e-06	8.11481	3.78008	4.37802	2.60195	4.4432	2.38332	6.85023
ENSMUSG00000011148	11565	Adssl1	protein_coding	MGI Symbol	4	adenylosuccinate synthetase like 1 [Source:MGI Symbol;Acc:MGI:87947]	1.91841	0.967517	2.86931	0.123169	4.47126	0.00108179	0.00644969	-0.533382	3.78007	0.926046	-1.35397	1.28954	-0.368936	2.96586
ENSMUSG00000028967	74155	Errfi1	protein_coding	MGI Symbol	3	ERBB receptor feedback inhibitor 1 [Source:MGI Symbol;Acc:MGI:1921405]	1.91677	1.67371	2.15982	7.14239	17.4775	4.71936e-09	6.44147e-07	11.3608	3.77576	7.94881	6.10698	8.25765	6.25611	8.32612
ENSMUSG00000045362	244237	Tnfrsf26	protein_coding	MGI Symbol	2	tumor necrosis factor receptor superfamily, member 26 [Source:MGI Symbol;Acc:MGI:2651928]	1.91606	1.22682	2.60531	1.06961	6.16109	8.98697e-05	0.000931141	1.81615	3.77392	1.87925	0.0809669	2.2085	0.109718	4.04639
ENSMUSG00000031530	319520	Dusp4	protein_coding	MGI Symbol	1	dual specificity phosphatase 4 [Source:MGI Symbol;Acc:MGI:2442191]	1.91536	1.22101	2.60971	2.81468	6.11354	9.58623e-05	0.00097562	1.51996	3.77207	3.46069	1.45338	4.16456	2.18011	4.01835
ENSMUSG00000003279	224997	Dlgap1	protein_coding	MGI Symbol	20	DLG associated protein 1 [Source:MGI Symbol;Acc:MGI:1346065]	1.91419	1.04943	2.77894	0.823322	4.90581	0.000548897	0.00384979	0.063183	3.76901	1.45183	0.0408895	2.1695	-0.368936	3.26051
ENSMUSG00000033910	60596	Gucy1a1	protein_coding	MGI Symbol	5	guanylate cyclase 1, soluble, alpha 1 [Source:MGI Symbol;Acc:MGI:1926562]	1.90665	1.03924	2.77405	1.78264	4.87158	0.000578468	0.00400628	-0.123077	3.74936	2.32953	0.491055	3.24334	1.06665	3.23772
ENSMUSG00000023367	66058	Tmem176a	protein_coding	MGI Symbol	7	transmembrane protein 176A [Source:MGI Symbol;Acc:MGI:1913308]	1.90253	1.66548	2.13957	5.67317	17.7876	3.95116e-09	5.83365e-07	11.6178	3.73867	6.65936	4.87485	6.58238	4.57608	8.40327
ENSMUSG00000042476	18670	Abcb4	protein_coding	MGI Symbol	5	ATP-binding cassette, sub-family B (MDR/TAP), member 4 [Source:MGI Symbol;Acc:MGI:97569]	1.89594	0.894311	2.89757	0.725327	4.19505	0.00168778	0.00910172	-1.0275	3.72165	1.49385	-1.06446	1.9261	0.545817	2.77268
ENSMUSG00000022947	109857	Cbr3	protein_coding	MGI Symbol	2	carbonyl reductase 3 [Source:MGI Symbol;Acc:MGI:1309992]	1.89391	1.44089	2.34693	2.35262	9.26529	2.37194e-06	6.00305e-05	5.34167	3.71641	3.31982	1.42252	3.2743	1.39381	5.6249
ENSMUSG00000020701	270893	Tmem132e	protein_coding	MGI Symbol	4	transmembrane protein 132E [Source:MGI Symbol;Acc:MGI:2685490]	1.89216	1.24263	2.54168	1.27956	6.45625	6.06029e-05	0.000691151	2.1902	3.7119	2.13964	0.549354	2.31953	0.109718	4.21751
ENSMUSG00000053475	21930	Tnfaip6	protein_coding	MGI Symbol	1	tumor necrosis factor alpha induced protein 6 [Source:MGI Symbol;Acc:MGI:1195266]	1.89129	1.37254	2.41004	2.23788	8.08015	8.39929e-06	0.000152763	4.08836	3.70967	3.11965	1.03069	3.2743	1.52688	5.07576
ENSMUSG00000027939	77595	Nup210l	protein_coding	MGI Symbol	2	nucleoporin 210-like [Source:MGI Symbol;Acc:MGI:1924845]	1.88902	1.49778	2.28027	3.76678	10.7006	6.03935e-07	2.13987e-05	6.60587	3.70384	4.6359	2.53139	4.81362	3.08619	6.21901
ENSMUSG00000024912	14283	Fosl1	protein_coding	MGI Symbol	3	fos-like antigen 1 [Source:MGI Symbol;Acc:MGI:107179]	1.88851	1.66547	2.11155	6.79162	18.7651	2.29905e-09	4.14591e-07	12.124	3.70252	7.61453	5.78482	7.86194	5.9052	8.63845
ENSMUSG00000100228	NA	Gm29257	processed_pseudogene	MGI Symbol	1	predicted gene 29257 [Source:MGI Symbol;Acc:MGI:5579963]	1.88407	1.18791	2.58022	1.72332	5.99805	0.000112279	0.0011009	1.53823	3.69114	2.45538	0.398937	2.93775	1.10121	3.9497
ENSMUSG00000019256	11622	Ahr	protein_coding	MGI Symbol	3	aryl-hydrocarbon receptor [Source:MGI Symbol;Acc:MGI:105043]	1.8822	1.48928	2.27512	5.14589	10.6166	6.51429e-07	2.26893e-05	6.32216	3.68636	6.12774	4.60281	6.02726	3.82574	6.18613
ENSMUSG00000092060	666938	Bend4	protein_coding	MGI Symbol	5	BEN domain containing 4 [Source:MGI Symbol;Acc:MGI:3648414]	1.88007	1.40633	2.35381	2.44493	8.79534	3.854e-06	8.80651e-05	4.85313	3.68093	3.27634	1.58463	3.51106	1.40769	5.41409
ENSMUSG00000052273	381917	Dnah3	protein_coding	MGI Symbol	6	dynein, axonemal, heavy chain 3 [Source:MGI Symbol;Acc:MGI:2683040]	1.87839	0.860614	2.89616	-0.345271	4.09029	0.00200324	0.0103653	-1.08721	3.67664	0.325653	-1.06446	0.902512	-1.54479	2.69827
ENSMUSG00000042622	17133	Maff	protein_coding	MGI Symbol	4	v-maf musculoaponeurotic fibrosarcoma oncogene family, protein F (avian) [Source:MGI Symbol;Acc:MGI:96910]	1.87817	1.47804	2.27831	3.81505	10.4027	7.91742e-07	2.6239e-05	6.31913	3.67609	4.56867	2.81298	4.9712	2.90734	6.10142
ENSMUSG00000075511	NA	1700001L05Rik	lincRNA	MGI Symbol	4	RIKEN cDNA 1700001L05 gene [Source:MGI Symbol;Acc:MGI:1916541]	1.87702	1.42409	2.32995	2.53159	9.18456	2.57455e-06	6.40291e-05	5.25089	3.67316	3.56621	1.54219	3.35761	1.66033	5.5893
ENSMUSG00000062310	14659	Glrp1	protein_coding	MGI Symbol	1	glutamine repeat protein 1 [Source:MGI Symbol;Acc:MGI:108038]	1.87539	0.799914	2.95087	0.24251	3.86465	0.00291101	0.0137614	-1.49835	3.66901	1.27031	-1.5853	1.10896	0.17606	2.53596
ENSMUSG00000031557	83436	Plekha2	protein_coding	MGI Symbol	5	pleckstrin homology domain-containing, family A (phosphoinositide binding specific) member 2 [Source:MGI Symbol;Acc:MGI:1928144]	1.87221	1.44164	2.30278	2.71984	9.63673	1.63855e-06	4.50444e-05	5.69162	3.66092	3.75372	1.82778	3.53682	1.76102	5.78554
ENSMUSG00000030077	12661	Chl1	protein_coding	MGI Symbol	6	cell adhesion molecule L1-like [Source:MGI Symbol;Acc:MGI:1098266]	1.86883	1.51481	2.22285	3.85785	11.6992	2.54725e-07	1.14228e-05	7.48218	3.65236	4.87991	2.72087	4.70192	3.12869	6.59393
ENSMUSG00000041020	78283	Map7d2	protein_coding	MGI Symbol	5	MAP7 domain containing 2 [Source:MGI Symbol;Acc:MGI:1917474]	1.86757	1.1703	2.56484	1.12318	5.93602	0.000122319	0.0011836	1.50944	3.64918	2.07651	0.549354	2.01677	-0.149926	3.91251
ENSMUSG00000028036	19220	Ptgfr	protein_coding	MGI Symbol	3	prostaglandin F receptor [Source:MGI Symbol;Acc:MGI:97796]	1.86684	1.29413	2.43954	1.72063	7.22432	2.28985e-05	0.000328744	3.12427	3.64732	2.65377	0.549354	2.66618	1.01321	4.64019
ENSMUSG00000053024	21367	Cntn2	protein_coding	MGI Symbol	8	contactin 2 [Source:MGI Symbol;Acc:MGI:104518]	1.85588	0.741518	2.97024	-0.635268	3.691	0.003897	0.0173455	-1.69068	3.61973	0.325653	-2.20197	0.277361	-0.942121	2.40927
ENSMUSG00000090243	NA	Gm16103	processed_pseudogene	MGI Symbol	1	predicted gene 16103 [Source:MGI Symbol;Acc:MGI:3802086]	1.85578	0.922215	2.78935	-0.032416	4.40556	0.0012014	0.00698045	-0.625175	3.61948	1.08112	-0.617005	0.661504	-1.25528	2.92031
ENSMUSG00000030110	19713	Ret	protein_coding	MGI Symbol	2	ret proto-oncogene [Source:MGI Symbol;Acc:MGI:97902]	1.84748	1.50611	2.18886	3.44721	11.9942	1.99818e-07	9.71994e-06	7.7643	3.59872	4.4204	2.43417	4.31805	2.61621	6.69937
ENSMUSG00000060487	320825	Samd5	protein_coding	MGI Symbol	2	sterile alpha motif domain containing 5 [Source:MGI Symbol;Acc:MGI:2444815]	1.84548	1.21505	2.4759	2.03313	6.48777	5.8145e-05	0.00067044	2.16069	3.59372	2.71427	0.946425	3.2558	1.21603	4.23549
ENSMUSG00000031584	14782	Gsr	protein_coding	MGI Symbol	3	glutathione reductase [Source:MGI Symbol;Acc:MGI:95804]	1.84482	1.66193	2.02771	6.41328	22.3558	3.86897e-10	1.29137e-07	13.9683	3.59208	7.29689	5.51274	7.37539	5.4681	9.4124
ENSMUSG00000043683	14154	Fem1a	protein_coding	MGI Symbol	1	feminization 1 homolog a (C. elegans) [Source:MGI Symbol;Acc:MGI:1335089]	1.84312	1.59292	2.09332	9.11098	16.3262	9.37606e-09	1.14997e-06	10.6036	3.58785	9.87302	8.07702	10.1944	8.29948	8.02798
ENSMUSG00000051341	22710	Zfp52	protein_coding	MGI Symbol	2	zinc finger protein 52 [Source:MGI Symbol;Acc:MGI:99199]	1.84032	1.35669	2.32394	2.87241	8.43342	5.68031e-06	0.000114163	4.41612	3.58089	3.7246	1.5985	3.89257	2.27397	5.24563
ENSMUSG00000020658	668212	Efr3b	protein_coding	MGI Symbol	6	EFR3 homolog B [Source:MGI Symbol;Acc:MGI:2444851]	1.83987	1.45483	2.2249	4.14167	10.5904	6.67086e-07	2.30667e-05	6.44815	3.57977	4.86398	3.18806	5.28878	3.22585	6.17582
ENSMUSG00000031504	19332	Rab20	protein_coding	MGI Symbol	1	RAB20, member RAS oncogene family [Source:MGI Symbol;Acc:MGI:102789]	1.83965	1.00557	2.67373	0.302188	4.88818	0.000563923	0.0039264	0.0772261	3.57924	1.23771	-0.275968	1.18913	-0.942121	3.24878
ENSMUSG00000025161	80879	Slc16a3	protein_coding	MGI Symbol	8	solute carrier family 16 (monocarboxylic acid transporters), member 3 [Source:MGI Symbol;Acc:MGI:1933438]	1.83779	1.61211	2.06346	7.30778	18.0482	3.41083e-09	5.26295e-07	11.6952	3.57462	8.36646	6.34673	8.08351	6.4344	8.46714
ENSMUSG00000020865	76408	Abcc3	protein_coding	MGI Symbol	6	ATP-binding cassette, sub-family C (CFTR/MRP), member 3 [Source:MGI Symbol;Acc:MGI:1923658]	1.8358	1.31787	2.35374	2.10013	7.85549	1.08441e-05	0.000185033	3.84091	3.5697	3.13301	1.27485	2.8745	1.11818	4.96481
ENSMUSG00000029765	243743	Plxna4	protein_coding	MGI Symbol	2	plexin A4 [Source:MGI Symbol;Acc:MGI:2179061]	1.83273	1.50702	2.15843	3.479	12.4708	1.3646e-07	7.30671e-06	8.14654	3.56209	4.4204	2.58811	4.36482	2.54268	6.865
ENSMUSG00000021070	12062	Bdkrb2	protein_coding	MGI Symbol	1	bradykinin receptor, beta 2 [Source:MGI Symbol;Acc:MGI:102845]	1.83188	1.1706	2.49317	0.993906	6.13946	9.25437e-05	0.000951972	1.78989	3.56002	1.92092	0.119961	1.89456	0.0401768	4.03365
ENSMUSG00000028758	16559	Kif17	protein_coding	MGI Symbol	4	kinesin family member 17 [Source:MGI Symbol;Acc:MGI:1098229]	1.82729	0.871479	2.78311	0.29601	4.23697	0.00157659	0.00865163	-0.912081	3.5487	0.841777	-0.682593	1.65211	-0.627248	2.80228
ENSMUSG00000043614	194309	Vps37d	protein_coding	MGI Symbol	2	vacuolar protein sorting 37D [Source:MGI Symbol;Acc:MGI:2159402]	1.82611	1.27115	2.38107	4.00274	7.29265	2.10723e-05	0.00030919	2.84957	3.54579	4.72681	2.58114	5.15876	3.54425	4.67629
ENSMUSG00000074272	26365	Ceacam1	protein_coding	MGI Symbol	11	carcinoembryonic antigen-related cell adhesion molecule 1 [Source:MGI Symbol;Acc:MGI:1347245]	1.82584	0.865255	2.78642	-0.402813	4.21258	0.00164033	0.00890942	-0.897431	3.54512	0.580911	-1.06446	0.417086	-1.54479	2.78507
ENSMUSG00000000732	50723	Icosl	protein_coding	MGI Symbol	4	icos ligand [Source:MGI Symbol;Acc:MGI:1354701]	1.82581	1.23319	2.41844	1.55643	6.82804	3.74907e-05	0.000472751	2.64549	3.54506	2.57766	0.549354	2.34309	0.755609	4.42608
ENSMUSG00000041552	211612	Ptchd1	protein_coding	MGI Symbol	3	patched domain containing 1 [Source:MGI Symbol;Acc:MGI:2685233]	1.82497	0.803547	2.84639	-0.439123	3.95977	0.0024848	0.0122331	-1.28382	3.54299	0.229438	-1.5853	0.769757	-1.17039	2.60471
ENSMUSG00000036218	239618	Pdzrn4	protein_coding	MGI Symbol	4	PDZ domain containing RING finger 4 [Source:MGI Symbol;Acc:MGI:3056996]	1.82388	1.40917	2.23859	2.72087	9.74706	1.47134e-06	4.20593e-05	5.79941	3.54032	3.60827	1.69204	3.66851	1.91465	5.83229
ENSMUSG00000026069	17082	Il1rl1	protein_coding	MGI Symbol	5	interleukin 1 receptor-like 1 [Source:MGI Symbol;Acc:MGI:98427]	1.82045	1.27022	2.37067	5.66396	7.33261	2.00775e-05	0.000297637	2.59668	3.53191	6.21669	4.4098	6.96434	5.06501	4.69729
ENSMUSG00000027859	18049	Ngf	protein_coding	MGI Symbol	4	nerve growth factor [Source:MGI Symbol;Acc:MGI:97321]	1.81826	1.4446	2.19192	4.59705	10.7844	5.60269e-07	2.03027e-05	6.5616	3.52656	5.29775	3.59332	5.74289	3.75425	6.2516
ENSMUSG00000052837	16477	Junb	protein_coding	MGI Symbol	2	jun B proto-oncogene [Source:MGI Symbol;Acc:MGI:96647]	1.80986	1.60612	2.0136	6.17297	19.6872	1.41291e-09	2.93845e-07	12.6507	3.50608	7.06857	5.16085	7.09016	5.37231	8.84989
ENSMUSG00000038805	20473	Six3	protein_coding	MGI Symbol	3	sine oculis-related homeobox 3 [Source:MGI Symbol;Acc:MGI:102764]	1.80532	0.811375	2.79926	-0.449985	4.02543	0.00222902	0.0112741	-1.18181	3.49507	0.386408	-1.71654	0.544465	-1.01427	2.65189
ENSMUSG00000067219	70701	Nipal1	protein_coding	MGI Symbol	3	NIPA-like domain containing 1 [Source:MGI Symbol;Acc:MGI:1917951]	1.8044	0.885218	2.72358	1.50279	4.35062	0.00131208	0.00750136	-0.902763	3.49284	2.0105	0.0809669	2.90647	1.01321	2.88204
ENSMUSG00000001663	14871	Gstt1	protein_coding	MGI Symbol	3	glutathione S-transferase, theta 1 [Source:MGI Symbol;Acc:MGI:107379]	1.80301	0.993376	2.61264	1.17619	4.93549	0.00052456	0.00372521	0.0594967	3.48947	2.29032	0.810006	1.7956	-0.191149	3.2802
ENSMUSG00000027962	22329	Vcam1	protein_coding	MGI Symbol	4	vascular cell adhesion molecule 1 [Source:MGI Symbol;Acc:MGI:98926]	1.80032	1.46172	2.13892	3.85119	11.7837	2.37488e-07	1.08652e-05	7.55217	3.48298	4.77447	3.16959	4.71326	2.74745	6.62436
ENSMUSG00000017167	53321	Cntnap1	protein_coding	MGI Symbol	2	contactin associated protein-like 1 [Source:MGI Symbol;Acc:MGI:1858201]	1.79966	1.27656	2.32276	2.46407	7.62471	1.41785e-05	0.00022632	3.53126	3.48138	3.52965	1.77989	3.15294	1.39381	4.84837
ENSMUSG00000086324	NA	Gm15564	antisense	MGI Symbol	3	predicted gene 15564 [Source:MGI Symbol;Acc:MGI:3783013]	1.79894	0.294068	3.30382	-0.626225	2.64934	0.0235846	0.0682943	-3.36275	3.47966	0.35635	-2.93893	0.227608	-0.149926	1.62737
ENSMUSG00000090564	319486	A430057M04Rik	antisense	MGI Symbol	2	RIKEN cDNA A430057M04 gene [Source:MGI Symbol;Acc:MGI:2442125]	1.79676	0.742991	2.85052	-0.652117	3.7789	0.00336062	0.0154468	-1.55343	3.47438	0.386408	-1.15466	0.0671432	-1.90736	2.47358
ENSMUSG00000035929	15015	H2-Q4	protein_coding	MGI Symbol	2	histocompatibility 2, Q region locus 4 [Source:MGI Symbol;Acc:MGI:95933]	1.79282	1.34937	2.23627	2.54628	8.95999	3.24383e-06	7.65608e-05	5.0164	3.46491	3.52628	1.58463	3.346	1.72823	5.48894
ENSMUSG00000036931	243910	Nfkbid	protein_coding	MGI Symbol	4	nuclear factor of kappa light polypeptide gene enhancer in B cells inhibitor, delta [Source:MGI Symbol;Acc:MGI:3041243]	1.79269	0.47539	3.10999	-0.660395	3.01606	0.0124349	0.0417895	-2.77024	3.4646	0.126345	-0.494148	0.325455	-2.59923	1.90536
ENSMUSG00000003051	13710	Elf3	protein_coding	MGI Symbol	3	E74-like factor 3 [Source:MGI Symbol;Acc:MGI:1101781]	1.7914	0.948542	2.63426	0.500752	4.71041	0.000742262	0.0048284	-0.203902	3.4615	1.5212	-0.823455	1.26508	0.0401768	3.12944
ENSMUSG00000021708	19418	Rasgrf2	protein_coding	MGI Symbol	6	RAS protein-specific guanine nucleotide-releasing factor 2 [Source:MGI Symbol;Acc:MGI:109137]	1.78955	0.988378	2.59073	1.85541	4.95037	0.000512788	0.00366643	-0.0198354	3.45707	2.3677	0.711321	3.22444	1.11818	3.29006
ENSMUSG00000040584	18671	Abcb1a	protein_coding	MGI Symbol	4	ATP-binding cassette, sub-family B (MDR/TAP), member 1A [Source:MGI Symbol;Acc:MGI:97570]	1.78759	1.02572	2.54946	0.642056	5.20003	0.000352059	0.00271762	0.509894	3.45237	1.54805	-0.554269	1.53427	0.0401768	3.45338
ENSMUSG00000056671	77619	Prelid2	protein_coding	MGI Symbol	3	PRELI domain containing 2 [Source:MGI Symbol;Acc:MGI:1924869]	1.78415	1.16974	2.39856	1.78207	6.43566	6.22686e-05	0.00070581	2.11715	3.44415	2.87661	1.03069	2.42262	0.798359	4.20573
ENSMUSG00000032456	74080	Nmnat3	protein_coding	MGI Symbol	6	nicotinamide nucleotide adenylyltransferase 3 [Source:MGI Symbol;Acc:MGI:1921330]	1.77875	1.51825	2.03924	4.73884	15.1335	2.00573e-08	1.93478e-06	10.0086	3.43128	5.59022	3.7161	5.67607	3.97296	7.69773
ENSMUSG00000055421	211712	Pcdh9	protein_coding	MGI Symbol	8	protocadherin 9 [Source:MGI Symbol;Acc:MGI:1306801]	1.7783	1.35498	2.20161	4.92541	9.31027	2.26659e-06	5.78748e-05	5.03151	3.43021	5.53259	4.04216	6.12391	4.00297	5.64463
ENSMUSG00000027555	71934	Car13	protein_coding	MGI Symbol	1	carbonic anhydrase 13 [Source:MGI Symbol;Acc:MGI:1931322]	1.77391	1.38852	2.1593	3.25432	10.2013	9.54428e-07	2.95173e-05	6.19084	3.4198	4.23667	2.22653	4.03677	2.51731	6.02026
ENSMUSG00000043017	19222	Ptgir	protein_coding	MGI Symbol	2	prostaglandin I receptor (IP) [Source:MGI Symbol;Acc:MGI:99535]	1.77332	1.25895	2.28769	2.07164	7.64066	1.39156e-05	0.000223615	3.59307	3.4184	3.00324	0.989174	2.91435	1.37981	4.8565
ENSMUSG00000070780	245945	Rbm47	protein_coding	MGI Symbol	14	RNA binding motif protein 47 [Source:MGI Symbol;Acc:MGI:2384294]	1.76829	1.16954	2.36705	1.46785	6.5452	5.3938e-05	0.000632879	2.29141	3.40651	2.25002	0.549354	2.47687	0.595145	4.2681
ENSMUSG00000024922	18426	Ovol1	protein_coding	MGI Symbol	2	ovo like zinc finger 1 [Source:MGI Symbol;Acc:MGI:1330290]	1.76433	0.803001	2.72566	-0.263241	4.0675	0.00207973	0.0106853	-1.13089	3.39717	0.819918	-0.899404	0.371998	-1.34548	2.68199
ENSMUSG00000025059	14933	Gk	protein_coding	MGI Symbol	8	glycerol kinase [Source:MGI Symbol;Acc:MGI:106594]	1.76386	1.32686	2.20085	2.46189	8.94555	3.29293e-06	7.74648e-05	5.0071	3.39605	3.35825	1.65269	3.3225	1.51411	5.48242
ENSMUSG00000085071	NA	Gm14066	processed_transcript	MGI Symbol	1	predicted gene 14066 [Source:MGI Symbol;Acc:MGI:3649728]	1.76186	1.03194	2.49178	0.802911	5.34953	0.000282272	0.00230148	0.713087	3.39134	1.60028	-0.327498	1.7956	0.14327	3.54933
ENSMUSG00000041046	56089	Ramp3	protein_coding	MGI Symbol	2	receptor (calcitonin) activity modifying protein 3 [Source:MGI Symbol;Acc:MGI:1860292]	1.75936	0.808983	2.70973	-0.363878	4.10279	0.00196255	0.0102113	-1.06861	3.38547	0.606674	-1.465	0.417086	-1.01427	2.70718
ENSMUSG00000052143	NA	Gm9869	antisense	MGI Symbol	2	predicted gene 9869 [Source:MGI Symbol;Acc:MGI:3642719]	1.757	0.994767	2.51923	0.911793	5.10863	0.000403606	0.00302283	0.35297	3.37995	1.56128	-0.131578	2.0742	0.14327	3.39404
ENSMUSG00000029005	70433	Draxin	protein_coding	MGI Symbol	1	dorsal inhibitory axon guidance protein [Source:MGI Symbol;Acc:MGI:1917683]	1.75284	1.24847	2.25722	2.00092	7.70216	1.29501e-05	0.000211138	3.67025	3.37023	2.8713	1.01008	2.89057	1.23171	4.88773
ENSMUSG00000097109	NA	Gm26580	lincRNA	MGI Symbol	1	predicted gene, 26580 [Source:MGI Symbol;Acc:MGI:5477074]	1.75003	1.1042	2.39586	1.20013	6.00547	0.000111138	0.0010931	1.59643	3.36365	2.06727	0.549354	2.0742	0.109718	3.95414
ENSMUSG00000058248	16510	Kcnh1	protein_coding	MGI Symbol	3	potassium voltage-gated channel, subfamily H (eag-related), member 1 [Source:MGI Symbol;Acc:MGI:1341721]	1.74188	0.901948	2.58181	0.147768	4.59615	0.000887729	0.00549802	-0.348671	3.34471	0.926046	-0.899404	1.13618	-0.571753	3.05172
ENSMUSG00000049580	244152	Tsku	protein_coding	MGI Symbol	8	tsukushi, small leucine rich proteoglycan [Source:MGI Symbol;Acc:MGI:2443855]	1.73678	1.5202	1.95335	5.98705	17.7731	3.98395e-09	5.83365e-07	11.5874	3.33289	6.95187	5.08897	6.75529	5.15205	8.39969
ENSMUSG00000034765	240672	Dusp5	protein_coding	MGI Symbol	1	dual specificity phosphatase 5 [Source:MGI Symbol;Acc:MGI:2685183]	1.73594	1.15217	2.31971	4.34334	6.59042	5.08563e-05	0.000603945	1.84152	3.33096	4.84652	3.23766	5.63611	3.65307	4.29365
ENSMUSG00000027435	17064	Cd93	protein_coding	MGI Symbol	1	CD93 antigen [Source:MGI Symbol;Acc:MGI:106664]	1.73207	0.992507	2.47164	1.32518	5.1905	0.00035709	0.00274906	0.422472	3.32205	2.16587	1.01008	2.19562	-0.0708545	3.44722
ENSMUSG00000054582	381404	Pabpc1l	protein_coding	MGI Symbol	5	poly(A) binding protein, cytoplasmic 1-like [Source:MGI Symbol;Acc:MGI:1922908]	1.73055	0.815866	2.64524	0.226488	4.19307	0.00169324	0.0091221	-0.975977	3.31855	0.797722	-0.823455	1.45	-0.518314	2.77128
ENSMUSG00000079652	245884	Fam71f2	protein_coding	MGI Symbol	3	family with sequence similarity 71, member F2 [Source:MGI Symbol;Acc:MGI:2141439]	1.72805	0.824478	2.63162	-0.215299	4.23852	0.00157262	0.00863317	-0.869577	3.31279	0.631985	-0.899404	0.661504	-1.25528	2.80338
ENSMUSG00000090124	394432	Ugt1a7c	protein_coding	MGI Symbol	4	UDP glucuronosyltransferase 1 family, polypeptide A7C [Source:MGI Symbol;Acc:MGI:3032636]	1.72292	0.903986	2.54186	0.332257	4.66267	0.000799706	0.00508003	-0.263243	3.30105	1.2541	-0.226215	1.10896	-0.80782	3.09707
ENSMUSG00000048416	17349	Mlf1	protein_coding	MGI Symbol	4	myeloid leukemia factor 1 [Source:MGI Symbol;Acc:MGI:1341819]	1.71715	0.721022	2.71328	-0.35884	3.82044	0.00313443	0.0145847	-1.51138	3.28786	0.554679	-0.751306	0.417086	-1.65582	2.50384
ENSMUSG00000030747	67800	Dgat2	protein_coding	MGI Symbol	6	diacylglycerol O-acyltransferase 2 [Source:MGI Symbol;Acc:MGI:1915050]	1.71383	1.4779	1.94976	5.54987	16.0993	1.07917e-08	1.25871e-06	10.5817	3.2803	6.50866	4.74835	6.29596	4.6465	7.96691
ENSMUSG00000026701	11758	Prdx6	protein_coding	MGI Symbol	9	peroxiredoxin 6 [Source:MGI Symbol;Acc:MGI:894320]	1.71128	1.52349	1.89908	7.18612	20.1954	1.09041e-09	2.56515e-07	12.8851	3.27452	7.96384	6.29708	8.12211	6.36144	8.96241
ENSMUSG00000032281	94180	Acsbg1	protein_coding	MGI Symbol	5	acyl-CoA synthetase bubblegum family member 1 [Source:MGI Symbol;Acc:MGI:2385656]	1.70843	0.812194	2.60466	0.176868	4.2247	0.00160832	0.00877544	-0.923129	3.26805	0.884527	-0.275968	1.18913	-1.09022	2.79363
ENSMUSG00000003824	71846	Syce2	protein_coding	MGI Symbol	4	synaptonemal complex central element protein 2 [Source:MGI Symbol;Acc:MGI:1919096]	1.70771	1.28376	2.13166	3.10439	8.92736	3.3559e-06	7.88169e-05	4.91756	3.26642	4.11629	2.32159	3.76758	2.21208	5.47419
ENSMUSG00000001027	110880	Scn4a	protein_coding	MGI Symbol	2	sodium channel, voltage-gated, type IV, alpha [Source:MGI Symbol;Acc:MGI:98250]	1.70198	0.745602	2.65837	0.115474	3.94406	0.00255042	0.0124612	-1.35936	3.25348	0.775179	-1.25088	1.2149	-0.277305	2.59339
ENSMUSG00000002020	16997	Ltbp2	protein_coding	MGI Symbol	7	latent transforming growth factor beta binding protein 2 [Source:MGI Symbol;Acc:MGI:99502]	1.70084	1.52864	1.87304	7.84669	21.8905	4.79579e-10	1.43374e-07	13.7241	3.2509	8.65276	6.95572	8.74241	7.03586	9.31914
ENSMUSG00000005640	23920	Insrr	protein_coding	MGI Symbol	4	insulin receptor-related receptor [Source:MGI Symbol;Acc:MGI:1346037]	1.69862	1.08314	2.31411	1.36755	6.11644	9.54849e-05	0.000973159	1.7324	3.24591	2.10391	0.491055	2.35472	0.520506	4.02007
ENSMUSG00000045532	23829	C1ql1	protein_coding	MGI Symbol	1	complement component 1, q subcomponent-like 1 [Source:MGI Symbol;Acc:MGI:1344400]	1.69307	0.947783	2.43836	1.00834	5.03468	0.000451183	0.00331175	0.229371	3.23344	2.02011	-0.17812	1.67084	0.520506	3.34565
ENSMUSG00000026875	22029	Traf1	protein_coding	MGI Symbol	9	TNF receptor-associated factor 1 [Source:MGI Symbol;Acc:MGI:101836]	1.68974	0.828996	2.55048	0.792268	4.35078	0.00131176	0.00750136	-0.795467	3.22598	1.30219	0.157929	2.03134	-0.322393	2.88214
ENSMUSG00000034845	84094	Plvap	protein_coding	MGI Symbol	1	plasmalemma vesicle associated protein [Source:MGI Symbol;Acc:MGI:1890497]	1.68856	0.924148	2.45298	1.1766	4.89562	0.000557528	0.00388698	-0.00435018	3.22335	2.28235	0.659327	1.68934	0.0753662	3.25373
ENSMUSG00000020357	14257	Flt4	protein_coding	MGI Symbol	2	FMS-like tyrosine kinase 4 [Source:MGI Symbol;Acc:MGI:95561]	1.68637	1.05252	2.32022	1.12656	5.8964	0.000129234	0.0012347	1.45256	3.21846	1.99107	0.334086	1.94161	0.239486	3.88862
ENSMUSG00000073405	667803	H2-T-ps	unprocessed_pseudogene	MGI Symbol	1	histocompatibility 2, T region locus, pseudogene [Source:MGI Symbol;Acc:MGI:2442805]	1.68629	0.664471	2.70811	1.31873	3.65745	0.00412446	0.0181513	-2.01737	3.21828	1.6257	0.157929	2.82517	0.666111	2.38463
ENSMUSG00000043541	320662	Casc1	protein_coding	MGI Symbol	9	cancer susceptibility candidate 1 [Source:MGI Symbol;Acc:MGI:2444480]	1.68067	0.704822	2.65652	-0.27322	3.81698	0.00315263	0.0146314	-1.5245	3.20577	0.472995	-0.682593	0.661504	-1.54479	2.50133
ENSMUSG00000044258	13024	Ctla2a	protein_coding	MGI Symbol	9	cytotoxic T lymphocyte-associated protein 2 alpha [Source:MGI Symbol;Acc:MGI:88554]	1.67692	0.707659	2.64617	-0.314595	3.83435	0.00306224	0.0143464	-1.49396	3.19744	0.681312	-0.823455	0.325455	-1.44169	2.51396
ENSMUSG00000025318	57340	Jph3	protein_coding	MGI Symbol	4	junctophilin 3 [Source:MGI Symbol;Acc:MGI:1891497]	1.67588	0.900173	2.45159	0.541154	4.78812	0.000657883	0.00439712	-0.0926956	3.19514	1.42312	-0.000333191	1.31358	-0.571753	3.18185
ENSMUSG00000010048	15983	Ifrd2	protein_coding	MGI Symbol	7	interferon-related developmental regulator 2 [Source:MGI Symbol;Acc:MGI:1316708]	1.67285	1.24946	2.09625	7.20833	8.75649	4.01547e-06	9.01828e-05	4.17398	3.18845	7.80426	6.04501	8.29417	6.6899	5.39626
ENSMUSG00000024646	109672	Cyb5a	protein_coding	MGI Symbol	8	cytochrome b5 type A (microsomal) [Source:MGI Symbol;Acc:MGI:1926952]	1.67038	0.881559	2.45919	5.58047	4.69308	0.000762589	0.00491606	-1.25694	3.18297	5.94163	4.13074	6.94234	5.30719	3.11771
ENSMUSG00000078486	74183	Perm1	protein_coding	MGI Symbol	1	PPARGC1 and ESRR induced regulator, muscle 1 [Source:MGI Symbol;Acc:MGI:1921433]	1.66995	1.04521	2.29469	1.3696	5.92415	0.000124349	0.00120001	1.46916	3.18204	2.07651	0.632609	2.35472	0.414572	3.90536
ENSMUSG00000026579	14067	F5	protein_coding	MGI Symbol	1	coagulation factor V [Source:MGI Symbol;Acc:MGI:88382]	1.66937	1.30746	2.03128	3.7497	10.2228	9.35361e-07	2.90529e-05	6.14509	3.18075	4.64214	3.16027	4.50455	2.69185	6.02902
ENSMUSG00000016239	74365	Lonrf3	protein_coding	MGI Symbol	3	LON peptidase N-terminal domain and ring finger 3 [Source:MGI Symbol;Acc:MGI:1921615]	1.66568	1.36228	1.96908	4.02118	12.1674	1.73694e-07	8.77646e-06	7.85213	3.17263	4.76735	3.25528	4.95027	3.11184	6.76021
ENSMUSG00000020901	320207	Pik3r5	protein_coding	MGI Symbol	5	phosphoinositide-3-kinase regulatory subunit 5 [Source:MGI Symbol;Acc:MGI:2443588]	1.66528	0.775708	2.55485	-0.209333	4.14883	0.00182	0.00966582	-1.00913	3.17175	0.656859	-1.06446	0.584542	-1.01427	2.73993
ENSMUSG00000095139	18992	Pou3f2	protein_coding	MGI Symbol	1	POU domain, class 3, transcription factor 2 [Source:MGI Symbol;Acc:MGI:101895]	1.66232	0.737524	2.58712	-0.27365	3.98372	0.00238813	0.0118909	-1.26177	3.16525	0.681312	-1.25088	0.417086	-0.942121	2.62194
ENSMUSG00000036718	231830	Micall2	protein_coding	MGI Symbol	4	MICAL-like 2 [Source:MGI Symbol;Acc:MGI:2444818]	1.66188	1.37642	1.94734	4.62582	12.9025	9.76581e-08	5.82762e-06	8.37803	3.16429	5.43889	3.99049	5.46819	3.60571	7.01029
ENSMUSG00000023030	18174	Slc11a2	protein_coding	MGI Symbol	8	solute carrier family 11 (proton-coupled divalent metal ion transporters), member 2 [Source:MGI Symbol;Acc:MGI:1345279]	1.66071	1.46072	1.8607	6.03291	18.404	2.79938e-09	4.5649e-07	11.9493	3.16172	6.80452	5.25473	6.92342	5.14896	8.55294
ENSMUSG00000064125	73072	Prr36	protein_coding	MGI Symbol	4	proline rich 36 [Source:MGI Symbol;Acc:MGI:3605626]	1.66027	0.772008	2.54853	0.435749	4.14246	0.00183908	0.00973471	-1.08388	3.16075	1.60028	-0.494148	0.870451	-0.233584	2.7354
ENSMUSG00000022636	11658	Alcam	protein_coding	MGI Symbol	7	activated leukocyte cell adhesion molecule [Source:MGI Symbol;Acc:MGI:1313266]	1.65833	1.45677	1.85989	5.48185	18.2341	3.07496e-09	4.90285e-07	11.8825	3.1565	6.31714	4.6148	6.30574	4.68972	8.51216
ENSMUSG00000032648	19309	Pygm	protein_coding	MGI Symbol	4	muscle glycogen phosphorylase [Source:MGI Symbol;Acc:MGI:97830]	1.65216	0.942578	2.36175	1.1338	5.16022	0.000373594	0.00284709	0.402118	3.14305	1.73486	0.266182	2.23392	0.30024	3.4276
ENSMUSG00000059991	53324	Nptx2	protein_coding	MGI Symbol	1	neuronal pentraxin 2 [Source:MGI Symbol;Acc:MGI:1858209]	1.65038	0.786238	2.51452	0.826397	4.23272	0.00158749	0.00869573	-0.988933	3.13916	1.28634	0.0809669	2.0882	-0.149926	2.79929
ENSMUSG00000027517	70065	Ankrd60	protein_coding	MGI Symbol	3	ankyrin repeat domain 60 [Source:MGI Symbol;Acc:MGI:1917315]	1.64774	0.870894	2.42459	4.39343	4.70082	0.000753437	0.0048856	-1.01617	3.13343	5.11236	2.66922	5.37842	4.41371	3.12295
ENSMUSG00000010021	286942	Kif19a	protein_coding	MGI Symbol	7	kinesin family member 19A [Source:MGI Symbol;Acc:MGI:2447024]	1.64475	0.717619	2.57189	0.555333	3.93168	0.00260345	0.0126599	-1.43564	3.12695	1.18737	-0.899404	1.63312	0.30024	2.58445
ENSMUSG00000024778	14102	Fas	protein_coding	MGI Symbol	5	Fas (TNF receptor superfamily member 6) [Source:MGI Symbol;Acc:MGI:95484]	1.64395	1.2548	2.0331	2.88176	9.3626	2.1504e-06	5.59027e-05	5.39831	3.1252	3.75947	2.00488	3.64027	2.12239	5.66748
ENSMUSG00000044071	268354	Fam19a2	protein_coding	MGI Symbol	3	family with sequence similarity 19, member A2 [Source:MGI Symbol;Acc:MGI:2143691]	1.64177	0.818012	2.46553	1.45165	4.41705	0.00117951	0.00689719	-0.793933	3.12049	1.94131	0.194923	2.69393	0.976451	2.9283
ENSMUSG00000097497	NA	Gm26652	lincRNA	MGI Symbol	2	predicted gene, 26652 [Source:MGI Symbol;Acc:MGI:5477146]	1.63773	0.815682	2.45979	0.142475	4.41534	0.00118274	0.00690492	-0.625229	3.11177	0.884527	-0.682593	1.05293	-0.684963	2.92711
ENSMUSG00000092827	NA	Mir3091	miRNA	MGI Symbol	1	microRNA 3091 [Source:MGI Symbol;Acc:MGI:4834305]	1.63762	0.654773	2.62048	-0.638654	3.69272	0.00388566	0.0173273	-1.69106	3.11153	0.229438	-1.465	0.122638	-1.44169	2.41053
ENSMUSG00000025986	227059	Slc39a10	protein_coding	MGI Symbol	4	solute carrier family 39 (zinc transporter), member 10 [Source:MGI Symbol;Acc:MGI:1914515]	1.63581	1.43293	1.83869	5.76878	17.8695	3.77192e-09	5.69758e-07	11.655	3.10762	6.54784	4.88479	6.62983	5.01264	8.42344
ENSMUSG00000032363	108153	Adamts7	protein_coding	MGI Symbol	8	a disintegrin-like and metallopeptidase (reprolysin type) with thrombospondin type 1 motif, 7 [Source:MGI Symbol;Acc:MGI:1347346]	1.63504	1.25989	2.01018	3.14211	9.65935	1.60266e-06	4.44838e-05	5.66909	3.10596	4.04741	2.39497	3.8521	2.27397	5.79516
ENSMUSG00000037239	101809	Spred3	protein_coding	MGI Symbol	4	sprouty-related, EVH1 domain containing 3 [Source:MGI Symbol;Acc:MGI:2142186]	1.63364	1.15358	2.11371	3.40933	7.54188	1.56333e-05	0.000243316	3.27166	3.10296	3.98248	2.47986	4.51755	2.65743	4.80595
ENSMUSG00000019960	67603	Dusp6	protein_coding	MGI Symbol	4	dual specificity phosphatase 6 [Source:MGI Symbol;Acc:MGI:1914853]	1.63145	1.20231	2.0606	5.42723	8.42542	5.73004e-06	0.000115002	3.9602	3.09825	5.95673	4.41764	6.55805	4.77647	5.24184
ENSMUSG00000074766	319909	Ism1	protein_coding	MGI Symbol	2	isthmin 1, angiogenesis inhibitor [Source:MGI Symbol;Acc:MGI:2442963]	1.63031	1.15856	2.10207	2.35857	7.65902	1.36194e-05	0.000220337	3.58251	3.0958	3.09711	1.39099	3.2743	1.67187	4.86584
ENSMUSG00000037161	67749	Mgarp	protein_coding	MGI Symbol	5	mitochondria localized glutamic acid rich protein [Source:MGI Symbol;Acc:MGI:1914999]	1.62225	1.22921	2.01529	3.04084	9.14748	2.67385e-06	6.59274e-05	5.15672	3.07855	3.96267	2.26183	3.7189	2.21996	5.57286
ENSMUSG00000055675	74901	Kbtbd11	protein_coding	MGI Symbol	4	kelch repeat and BTB (POZ) domain containing 11 [Source:MGI Symbol;Acc:MGI:1922151]	1.62163	1.24542	1.99785	3.53113	9.55292	1.77935e-06	4.83592e-05	5.50849	3.07723	4.49126	2.77684	4.16456	2.69185	5.74974
ENSMUSG00000037705	21683	Tecta	protein_coding	MGI Symbol	3	tectorin alpha [Source:MGI Symbol;Acc:MGI:109575]	1.61915	0.735717	2.50259	1.99777	4.06194	0.00209885	0.0107468	-1.48679	3.07195	2.38268	0.685558	3.346	1.57684	2.67802
ENSMUSG00000031342	14758	Gpm6b	protein_coding	MGI Symbol	12	glycoprotein m6b [Source:MGI Symbol;Acc:MGI:107672]	1.61905	1.34626	1.89185	4.10409	13.1535	8.07645e-08	5.15098e-06	8.62931	3.07173	4.90089	3.35671	4.92512	3.23366	7.09278
ENSMUSG00000012519	74568	Mlkl	protein_coding	MGI Symbol	4	mixed lineage kinase domain-like [Source:MGI Symbol;Acc:MGI:1921818]	1.61149	1.27445	1.94853	3.48352	10.5965	6.63376e-07	2.29938e-05	6.53389	3.05567	4.21799	2.60882	4.37629	2.73099	6.17824
ENSMUSG00000053137	19094	Mapk11	protein_coding	MGI Symbol	4	mitogen-activated protein kinase 11 [Source:MGI Symbol;Acc:MGI:1338024]	1.61054	0.801024	2.42005	0.573157	4.40927	0.00119428	0.00695667	-0.679075	3.05366	1.54805	-0.554269	1.18913	0.109718	2.92289
ENSMUSG00000026398	26424	Nr5a2	protein_coding	MGI Symbol	6	nuclear receptor subfamily 5, group A, member 2 [Source:MGI Symbol;Acc:MGI:1346834]	1.60975	0.581236	2.63826	-0.32478	3.46871	0.00568725	0.022957	-2.07793	3.05199	0.444706	-1.71654	0.544465	-0.571753	2.2451
ENSMUSG00000026826	18227	Nr4a2	protein_coding	MGI Symbol	6	nuclear receptor subfamily 4, group A, member 2 [Source:MGI Symbol;Acc:MGI:1352456]	1.60939	1.33497	1.88381	4.63422	12.9977	9.08372e-08	5.59448e-06	8.45165	3.05122	5.33098	3.7905	5.56151	3.85388	7.04174
ENSMUSG00000042349	56489	Ikbke	protein_coding	MGI Symbol	7	inhibitor of kappaB kinase epsilon [Source:MGI Symbol;Acc:MGI:1929612]	1.60819	1.28369	1.9327	4.61983	10.9835	4.69709e-07	1.77516e-05	6.73427	3.0487	5.25155	3.8497	5.6157	3.76237	6.32817
ENSMUSG00000017929	56336	B4galt5	protein_coding	MGI Symbol	4	UDP-Gal:betaGlcNAc beta 1,4-galactosyltransferase, polypeptide 5 [Source:MGI Symbol;Acc:MGI:1927169]	1.60738	1.34532	1.86944	5.6918	13.5937	5.83337e-08	3.96724e-06	8.7988	3.04698	6.34611	4.84024	6.65593	4.92493	7.23408
ENSMUSG00000041695	16518	Kcnj2	protein_coding	MGI Symbol	1	potassium inwardly-rectifying channel, subfamily J, member 2 [Source:MGI Symbol;Acc:MGI:104744]	1.60657	0.864627	2.34851	0.815113	4.79899	0.000646921	0.00435509	-0.104374	3.04527	1.46597	-0.226215	1.81257	0.208121	3.18915
ENSMUSG00000052392	171282	Acot4	protein_coding	MGI Symbol	3	acyl-CoA thioesterase 4 [Source:MGI Symbol;Acc:MGI:2159621]	1.60372	0.589743	2.6177	-0.405288	3.50526	0.00534275	0.0219995	-2.01074	3.03926	0.161534	-0.899404	0.661504	-1.54479	2.27224
ENSMUSG00000064225	75552	Paqr9	protein_coding	MGI Symbol	1	progestin and adipoQ receptor family member IX [Source:MGI Symbol;Acc:MGI:1922802]	1.60302	0.81985	2.38618	0.387221	4.53633	0.000975638	0.00593489	-0.461721	3.03778	1.08112	-0.327498	1.31358	-0.518314	3.01071
ENSMUSG00000024379	53603	Tslp	protein_coding	MGI Symbol	2	thymic stromal lymphopoietin [Source:MGI Symbol;Acc:MGI:1855696]	1.60156	0.842361	2.36076	0.485857	4.67528	0.000784088	0.00500074	-0.258701	3.03471	1.18737	-0.327498	1.40595	-0.322393	3.10564
ENSMUSG00000063458	76633	Lrmda	protein_coding	MGI Symbol	7	leucine rich melanocyte differentiation associated [Source:MGI Symbol;Acc:MGI:1923883]	1.59814	0.843441	2.35283	0.445469	4.69312	0.000762541	0.00491606	-0.228344	3.02752	1.27031	-0.380937	1.2149	-0.322393	3.11774
ENSMUSG00000076258	NA	Gm23935	miRNA	MGI Symbol	1	predicted gene, 23935 [Source:MGI Symbol;Acc:MGI:5453712]	1.59749	0.981896	2.21309	9.26406	5.75124	0.000158366	0.00145397	0.194816	3.02617	10.563	8.15184	9.55281	8.78858	3.80034
ENSMUSG00000062300	19294	Nectin2	protein_coding	MGI Symbol	3	nectin cell adhesion molecule 2 [Source:MGI Symbol;Acc:MGI:97822]	1.5972	1.27586	1.91854	3.72297	11.0157	4.56607e-07	1.74728e-05	6.88801	3.02556	4.59143	3.02813	4.43501	2.83732	6.34046
ENSMUSG00000021996	13885	Esd	protein_coding	MGI Symbol	11	esterase D/formylglutathione hydrolase [Source:MGI Symbol;Acc:MGI:95421]	1.59472	1.38824	1.80119	7.2854	17.117	5.82381e-09	7.59743e-07	11.1329	3.02035	7.97686	6.42763	8.19187	6.54523	8.23479
ENSMUSG00000096977	NA	Gm10827	lincRNA	MGI Symbol	2	predicted gene 10827 [Source:MGI Symbol;Acc:MGI:3642321]	1.59343	0.80272	2.38413	0.279568	4.46619	0.00109055	0.00648543	-0.559861	3.01765	1.09938	-0.617005	1.05293	-0.41703	2.96236
ENSMUSG00000040133	381413	Gpr176	protein_coding	MGI Symbol	1	G protein-coupled receptor 176 [Source:MGI Symbol;Acc:MGI:2685858]	1.59342	1.15799	2.02885	3.28562	8.11022	8.12028e-06	0.000149776	3.97327	3.01764	4.11853	2.14381	4.05828	2.82186	5.09043
ENSMUSG00000012819	22295	Cdh23	protein_coding	MGI Symbol	16	cadherin 23 (otocadherin) [Source:MGI Symbol;Acc:MGI:1890219]	1.59337	0.958339	2.2284	1.92101	5.56087	0.000207675	0.00180395	0.877248	3.01753	2.48346	0.879827	3.0131	1.30766	3.68262
ENSMUSG00000020250	50493	Txnrd1	protein_coding	MGI Symbol	8	thioredoxin reductase 1 [Source:MGI Symbol;Acc:MGI:1354175]	1.58629	1.35143	1.82116	7.91579	14.9689	2.23732e-08	2.07133e-06	9.69766	3.00277	8.55742	7.0518	8.86366	7.1903	7.65027
ENSMUSG00000042377	69640	Fam83g	protein_coding	MGI Symbol	2	family with sequence similarity 83, member G [Source:MGI Symbol;Acc:MGI:1916890]	1.5859	1.2233	1.94851	3.1777	9.69309	1.55069e-06	4.36741e-05	5.69832	3.00195	3.89371	2.37898	4.06183	2.37628	5.80947
ENSMUSG00000097998	NA	Gm27019	lincRNA	MGI Symbol	1	predicted gene, 27019 [Source:MGI Symbol;Acc:MGI:5504134]	1.58525	0.812217	2.35829	0.796645	4.54484	0.000962585	0.00587042	-0.495503	3.00061	1.5212	0.430301	1.65211	-0.41703	3.01656
ENSMUSG00000025044	20288	Msr1	protein_coding	MGI Symbol	5	macrophage scavenger receptor 1 [Source:MGI Symbol;Acc:MGI:98257]	1.5842	0.470336	2.69806	-0.161293	3.15209	0.00981639	0.0348763	-2.61905	2.99841	0.86331	-0.17812	0.325455	-1.65582	2.00805
ENSMUSG00000034837	14685	Gnat1	protein_coding	MGI Symbol	7	guanine nucleotide binding protein, alpha transducing 1 [Source:MGI Symbol;Acc:MGI:95778]	1.57731	0.676721	2.4779	-0.0159508	3.8816	0.00282982	0.0134686	-1.44886	2.98413	0.705358	-0.436432	0.837661	-1.17039	2.54824
ENSMUSG00000004347	18575	Pde1c	protein_coding	MGI Symbol	14	phosphodiesterase 1C [Source:MGI Symbol;Acc:MGI:108413]	1.57668	0.764343	2.38902	0.339892	4.30157	0.00142001	0.00795052	-0.821603	2.98283	1.00566	-0.226215	1.26508	-0.684963	2.84771
ENSMUSG00000028124	14630	Gclm	protein_coding	MGI Symbol	7	glutamate-cysteine ligase, modifier subunit [Source:MGI Symbol;Acc:MGI:104995]	1.57539	1.37035	1.78043	6.11516	17.0284	6.13666e-09	7.86259e-07	11.1277	2.98016	6.84364	5.40832	6.96291	5.24577	8.21207
ENSMUSG00000022514	16180	Il1rap	protein_coding	MGI Symbol	7	interleukin 1 receptor accessory protein [Source:MGI Symbol;Acc:MGI:104975]	1.5748	1.19651	1.95309	3.64581	9.2262	2.46779e-06	6.2019e-05	5.15143	2.97895	4.28734	2.72087	4.61025	2.96477	5.60769
ENSMUSG00000044250	239647	Pced1b	protein_coding	MGI Symbol	4	PC-esterase domain containing 1B [Source:MGI Symbol;Acc:MGI:2446270]	1.56711	0.519073	2.61514	-0.25935	3.31393	0.0074196	0.0283093	-2.33907	2.9631	0.35635	-0.436432	0.698499	-1.65582	2.12962
ENSMUSG00000000724	12957	Cryba1	protein_coding	MGI Symbol	2	crystallin, beta A1 [Source:MGI Symbol;Acc:MGI:88518]	1.56325	0.424943	2.70157	-0.779837	3.04361	0.0118528	0.0402873	-2.71479	2.9552	0.0153133	-2.20197	0.00942767	-0.942121	1.92618
ENSMUSG00000031304	16186	Il2rg	protein_coding	MGI Symbol	4	interleukin 2 receptor, gamma chain [Source:MGI Symbol;Acc:MGI:96551]	1.55983	0.627176	2.49249	-0.312777	3.70661	0.00379562	0.0169998	-1.69867	2.9482	0.50074	-0.823455	0.417086	-1.34548	2.42072
ENSMUSG00000073295	58242	Nudt11	protein_coding	MGI Symbol	1	nudix (nucleoside diphosphate linked moiety X)-type motif 11 [Source:MGI Symbol;Acc:MGI:1930957]	1.55886	1.08291	2.03482	2.59602	7.25872	2.19587e-05	0.000318612	3.05966	2.94621	3.20645	1.83951	3.57711	1.76102	4.65839
ENSMUSG00000073295	102954	Nudt11	protein_coding	MGI Symbol	1	nudix (nucleoside diphosphate linked moiety X)-type motif 11 [Source:MGI Symbol;Acc:MGI:1930957]	1.55886	1.08291	2.03482	2.59602	7.25872	2.19587e-05	0.000318612	3.05966	2.94621	3.20645	1.83951	3.57711	1.76102	4.65839
ENSMUSG00000043782	212733	Bicdl2	protein_coding	MGI Symbol	4	BICD family like cargo adaptor 2 [Source:MGI Symbol;Acc:MGI:2388267]	1.55722	0.72204	2.3924	1.08126	4.13228	0.00186996	0.00985455	-1.19344	2.94286	1.61304	-0.226215	2.18262	0.755609	2.72817
ENSMUSG00000000530	11482	Acvrl1	protein_coding	MGI Symbol	11	activin A receptor, type II-like 1 [Source:MGI Symbol;Acc:MGI:1338946]	1.5568	1.14992	1.96368	2.91943	8.4798	5.40106e-06	0.000110092	4.45012	2.942	3.64913	2.32993	3.74566	1.95299	5.26752
ENSMUSG00000038963	108115	Slco4a1	protein_coding	MGI Symbol	5	solute carrier organic anion transporter family, member 4a1 [Source:MGI Symbol;Acc:MGI:1351866]	1.55558	0.567699	2.54346	-0.631002	3.48986	0.00548525	0.0224054	-2.0149	2.93952	0.262228	-1.35397	0.00942767	-1.44169	2.2608
ENSMUSG00000021381	12022	Barx1	protein_coding	MGI Symbol	1	BarH-like homeobox 1 [Source:MGI Symbol;Acc:MGI:103124]	1.55391	0.522167	2.58566	0.21097	3.33791	0.00711928	0.0273672	-2.3663	2.93612	0.905436	0.230992	1.05293	-1.34548	2.14756
ENSMUSG00000061666	66569	Gdpd1	protein_coding	MGI Symbol	1	glycerophosphodiester phosphodiesterase domain containing 1 [Source:MGI Symbol;Acc:MGI:1913819]	1.55368	1.15184	1.95552	2.73895	8.56894	4.90511e-06	0.000102309	4.5719	2.93564	3.57603	1.99443	3.44184	1.9435	5.30935
ENSMUSG00000048988	243312	Elfn1	protein_coding	MGI Symbol	2	leucine rich repeat and fibronectin type III, extracellular 1 [Source:MGI Symbol;Acc:MGI:2442479]	1.55275	1.19029	1.91521	3.0302	9.49425	1.88571e-06	5.05795e-05	5.51378	2.93375	3.83498	2.27052	3.77193	2.24336	5.72452
ENSMUSG00000046318	320924	Ccbe1	protein_coding	MGI Symbol	7	collagen and calcium binding EGF domains 1 [Source:MGI Symbol;Acc:MGI:2445053]	1.55253	0.805571	2.29949	1.25739	4.60642	0.000873497	0.00542772	-0.464624	2.93331	1.73486	0.605388	2.38907	0.30024	3.05874
ENSMUSG00000029287	21814	Tgfbr3	protein_coding	MGI Symbol	4	transforming growth factor, beta receptor III [Source:MGI Symbol;Acc:MGI:104637]	1.54901	1.35336	1.74465	6.58425	17.5475	4.53271e-09	6.25427e-07	11.42	2.92615	7.41665	5.88656	7.29766	5.73616	8.34364
ENSMUSG00000097471	67765	5830432E09Rik	antisense	MGI Symbol	3	RIKEN cDNA 5830432E09 gene [Source:MGI Symbol;Acc:MGI:1915015]	1.54618	0.397695	2.69467	-0.141584	2.9837	0.0131562	0.0435606	-2.89515	2.92043	0.0902754	-0.751306	1.26508	-1.17039	1.88087
ENSMUSG00000044770	268297	Scml4	protein_coding	MGI Symbol	9	Scm polycomb group protein like 4 [Source:MGI Symbol;Acc:MGI:2446140]	1.54498	0.58288	2.50709	-0.432755	3.55895	0.00487529	0.0204906	-1.92296	2.91801	0.229438	-0.979575	0.460807	-1.44169	2.312
ENSMUSG00000024424	72747	Ttc39c	protein_coding	MGI Symbol	8	tetratricopeptide repeat domain 39C [Source:MGI Symbol;Acc:MGI:1919997]	1.5433	1.0697	2.0169	2.27213	7.22202	2.29629e-05	0.000329188	3.06023	2.91461	3.01772	1.32577	3.08472	1.66033	4.63897
ENSMUSG00000073779	NA	Lrp8os2	antisense	MGI Symbol	4	low density lipoprotein receptor-related protein 8, apolipoprotein e receptor, opposite strand 2 [Source:MGI Symbol;Acc:MGI:3588233]	1.54315	0.694812	2.39148	0.317608	4.03144	0.00220702	0.0111911	-1.24669	2.91429	0.841777	-0.436432	1.3834	-0.518314	2.65619
ENSMUSG00000014773	13388	Dll1	protein_coding	MGI Symbol	6	delta like canonical Notch ligand 1 [Source:MGI Symbol;Acc:MGI:104659]	1.54231	0.677051	2.40756	0.0236952	3.95045	0.00252352	0.0123677	-1.34297	2.9126	0.656859	-0.899404	0.964573	-0.627248	2.59799
ENSMUSG00000085204	NA	Gm15327	processed_transcript	MGI Symbol	2	predicted gene 15327 [Source:MGI Symbol;Acc:MGI:3705295]	1.54215	0.582534	2.50176	-0.353307	3.56164	0.00485304	0.0204286	-1.92634	2.91227	0.35635	-1.465	0.503242	-0.80782	2.31399
ENSMUSG00000020181	260315	Nav3	protein_coding	MGI Symbol	6	neuron navigator 3 [Source:MGI Symbol;Acc:MGI:2183703]	1.54166	1.12964	1.95369	3.56436	8.29246	6.62969e-06	0.000126883	4.13209	2.9113	4.1927	3.03325	4.4888	2.54268	5.17851
ENSMUSG00000049420	77220	Tmem200a	protein_coding	MGI Symbol	6	transmembrane protein 200A [Source:MGI Symbol;Acc:MGI:1924470]	1.53938	0.38766	2.6911	-0.0590181	2.96223	0.0136578	0.0448386	-2.94242	2.9067	0.195886	-1.25088	1.33723	-0.518314	1.86462
ENSMUSG00000037225	14173	Fgf2	protein_coding	MGI Symbol	8	fibroblast growth factor 2 [Source:MGI Symbol;Acc:MGI:95516]	1.53859	1.06826	2.00892	2.29657	7.25001	2.21926e-05	0.000321032	3.09115	2.9051	2.99351	1.65269	3.14626	1.39381	4.65379
ENSMUSG00000061878	20698	Sphk1	protein_coding	MGI Symbol	16	sphingosine kinase 1 [Source:MGI Symbol;Acc:MGI:1316649]	1.53763	1.2263	1.84897	3.90987	10.9456	4.85642e-07	1.82434e-05	6.79934	2.90318	4.5801	3.10303	4.79453	3.16181	6.31368
ENSMUSG00000022575	69146	Gsdmd	protein_coding	MGI Symbol	6	gasdermin D [Source:MGI Symbol;Acc:MGI:1916396]	1.53725	0.988621	2.08588	2.38941	6.20992	8.41306e-05	0.000887702	1.71082	2.90241	3.31982	1.94099	2.94546	1.35138	4.07505
ENSMUSG00000070385	229665	Ampd1	protein_coding	MGI Symbol	5	adenosine monophosphate deaminase 1 [Source:MGI Symbol;Acc:MGI:88015]	1.53422	0.535235	2.5332	-0.471634	3.40368	0.00635788	0.0250647	-2.16811	2.89631	0.0532812	-1.35397	0.584542	-1.17039	2.19669
ENSMUSG00000097815	NA	Gm26809	lincRNA	MGI Symbol	1	predicted gene, 26809 [Source:MGI Symbol;Acc:MGI:5477303]	1.53121	1.0823	1.98012	2.52177	7.55959	1.53092e-05	0.000239832	3.43751	2.89028	3.30416	1.9626	3.2558	1.56451	4.81505
ENSMUSG00000033987	69926	Dnah17	protein_coding	MGI Symbol	5	dynein, axonemal, heavy chain 17 [Source:MGI Symbol;Acc:MGI:1917176]	1.53098	1.0462	2.01575	2.91779	6.9992	3.02291e-05	0.000400118	2.67359	2.88982	3.46421	2.09571	3.94739	2.16385	4.51957
ENSMUSG00000048349	18996	Pou4f1	protein_coding	MGI Symbol	2	POU domain, class 4, transcription factor 1 [Source:MGI Symbol;Acc:MGI:102525]	1.52603	0.800251	2.2518	0.721548	4.65993	0.000803143	0.00509284	-0.308493	2.87992	1.45183	-0.275968	1.53427	0.17606	3.09521
ENSMUSG00000032350	14629	Gclc	protein_coding	MGI Symbol	3	glutamate-cysteine ligase, catalytic subunit [Source:MGI Symbol;Acc:MGI:104990]	1.52602	1.29011	1.76192	6.53014	14.3364	3.44057e-08	2.85731e-06	9.28938	2.87989	7.44057	5.76189	7.1406	5.77748	7.46337
ENSMUSG00000039934	212167	Gsap	protein_coding	MGI Symbol	10	gamma-secretase activating protein [Source:MGI Symbol;Acc:MGI:2442259]	1.52601	1.07098	1.98105	2.84255	7.43249	1.78064e-05	0.000270681	3.23404	2.87989	3.46421	1.8855	3.78489	2.2356	4.74942
ENSMUSG00000025790	108116	Slco3a1	protein_coding	MGI Symbol	8	solute carrier organic anion transporter family, member 3a1 [Source:MGI Symbol;Acc:MGI:1351867]	1.52468	1.25098	1.79838	4.0424	12.3458	1.50622e-07	7.85971e-06	7.99238	2.87723	4.79842	3.33201	4.8094	3.22976	6.82211
ENSMUSG00000050069	23893	Grem2	protein_coding	MGI Symbol	1	gremlin 2, DAN family BMP antagonist [Source:MGI Symbol;Acc:MGI:1344367]	1.52338	0.997774	2.04898	2.67992	6.42348	6.32767e-05	0.000714977	1.95391	2.87463	3.20224	1.85114	3.73234	1.93395	4.19876
ENSMUSG00000049928	93896	Glp2r	protein_coding	MGI Symbol	2	glucagon-like peptide 2 receptor [Source:MGI Symbol;Acc:MGI:2136733]	1.52308	0.514657	2.5315	-0.343601	3.34734	0.00700451	0.0270564	-2.27486	2.87403	0.229438	-0.682593	0.623537	-1.54479	2.15462
ENSMUSG00000093954	100862085	Gm16867	protein_coding	MGI Symbol	7	predicted gene, 16867 [Source:MGI Symbol;Acc:MGI:4439791]	1.52191	0.681635	2.36219	0.315286	4.01409	0.00227115	0.0114369	-1.27451	2.87172	0.86331	-0.617005	1.33723	-0.322393	2.64375
ENSMUSG00000029304	20750	Spp1	protein_coding	MGI Symbol	7	secreted phosphoprotein 1 [Source:MGI Symbol;Acc:MGI:98389]	1.51991	1.32986	1.70996	9.50314	17.7248	4.09501e-09	5.85182e-07	11.4741	2.86773	10.167	8.69754	10.3607	8.78733	8.38775
ENSMUSG00000037016	242022	Frem2	protein_coding	MGI Symbol	4	Fras1 related extracellular matrix protein 2 [Source:MGI Symbol;Acc:MGI:2444465]	1.51801	0.551061	2.48496	0.346005	3.47929	0.00558524	0.0226811	-2.15027	2.86396	0.681312	-0.494148	1.61389	-0.41703	2.25296
ENSMUSG00000024044	13823	Epb41l3	protein_coding	MGI Symbol	18	erythrocyte membrane protein band 4.1 like 3 [Source:MGI Symbol;Acc:MGI:103008]	1.51688	1.30554	1.72821	5.61682	15.9073	1.21724e-08	1.36464e-06	10.4467	2.86171	6.3049	4.88762	6.44966	4.82509	7.91462
ENSMUSG00000004864	26415	Mapk13	protein_coding	MGI Symbol	9	mitogen-activated protein kinase 13 [Source:MGI Symbol;Acc:MGI:1346864]	1.51663	0.99613	2.03714	2.08648	6.45767	6.04895e-05	0.000691102	2.10137	2.86123	2.70237	1.25746	3.02043	1.36566	4.21832
ENSMUSG00000042451	53311	Mybph	protein_coding	MGI Symbol	2	myosin binding protein H [Source:MGI Symbol;Acc:MGI:1858196]	1.51148	0.50504	2.51792	-0.175736	3.32839	0.00723687	0.0277153	-2.32646	2.85102	0.294289	-0.554269	0.902512	-1.34548	2.14045
ENSMUSG00000027506	21985	Tpd52	protein_coding	MGI Symbol	11	tumor protein D52 [Source:MGI Symbol;Acc:MGI:107749]	1.50788	1.15884	1.85692	4.08577	9.57431	1.7422e-06	4.78023e-05	5.43859	2.84392	4.72974	3.11755	4.97686	3.51891	5.7589
ENSMUSG00000053113	12702	Socs3	protein_coding	MGI Symbol	3	suppressor of cytokine signaling 3 [Source:MGI Symbol;Acc:MGI:1201791]	1.50652	1.31448	1.69855	5.91395	17.3865	4.97477e-09	6.67177e-07	11.3568	2.84123	6.6883	5.21476	6.64353	5.10919	8.30323
ENSMUSG00000033965	20502	Slc16a2	protein_coding	MGI Symbol	3	solute carrier family 16 (monocarboxylic acid transporters), member 2 [Source:MGI Symbol;Acc:MGI:1203732]	1.50441	1.23908	1.76973	5.90153	12.5662	1.26619e-07	6.92723e-06	7.95459	2.83708	6.79615	5.26672	6.5003	5.04296	6.8975
ENSMUSG00000022707	74185	Gbe1	protein_coding	MGI Symbol	7	glucan (1,4-alpha-), branching enzyme 1 [Source:MGI Symbol;Acc:MGI:1921435]	1.50301	1.26002	1.74601	4.83928	13.7086	5.36705e-08	3.7387e-06	8.97338	2.83434	5.59345	3.97196	5.59255	4.19918	7.27026
ENSMUSG00000026313	208727	Hdac4	protein_coding	MGI Symbol	12	histone deacetylase 4 [Source:MGI Symbol;Acc:MGI:3036234]	1.50292	1.09365	1.91218	6.88884	8.13865	7.86556e-06	0.000145265	3.46741	2.83415	7.31385	5.98819	7.97862	6.27468	5.10427
ENSMUSG00000026880	13830	Stom	protein_coding	MGI Symbol	2	stomatin [Source:MGI Symbol;Acc:MGI:95403]	1.50053	1.28542	1.71563	5.30146	15.4602	1.61981e-08	1.70914e-06	10.1749	2.82946	6.08025	4.62331	6.01814	4.48414	7.79053
ENSMUSG00000056055	20215	Sag	protein_coding	MGI Symbol	9	S-antigen, retina and pineal gland (arrestin) [Source:MGI Symbol;Acc:MGI:98227]	1.49739	0.388908	2.60588	-0.0233419	2.99382	0.0129261	0.0429276	-2.89782	2.82332	0.50074	-1.5853	1.02407	-0.0328867	1.88853
ENSMUSG00000032554	22041	Trf	protein_coding	MGI Symbol	9	transferrin [Source:MGI Symbol;Acc:MGI:98821]	1.49539	0.626462	2.36431	0.75988	3.81409	0.00316793	0.0146929	-1.66808	2.8194	1.68736	0.605388	1.26508	-0.518314	2.49922
ENSMUSG00000097789	NA	Gm2115	protein_coding	MGI Symbol	2	predicted gene 2115 [Source:MGI Symbol;Acc:MGI:3780284]	1.49526	1.14732	1.8432	3.56333	9.52426	1.83048e-06	4.94814e-05	5.47128	2.81914	4.29131	2.61566	4.34454	3.00182	5.73743
ENSMUSG00000005413	15368	Hmox1	protein_coding	MGI Symbol	2	heme oxygenase 1 [Source:MGI Symbol;Acc:MGI:96163]	1.49319	1.27856	1.70782	9.67447	15.4189	1.66379e-08	1.73779e-06	9.99123	2.81511	10.2845	8.88147	10.5599	8.97205	7.7789
ENSMUSG00000037010	30878	Apln	protein_coding	MGI Symbol	1	apelin [Source:MGI Symbol;Acc:MGI:1353624]	1.48987	1.10769	1.87204	3.3688	8.63987	4.54576e-06	9.67356e-05	4.55653	2.80863	4.22425	2.4572	3.99277	2.80099	5.34239
ENSMUSG00000034422	547253	Parp14	protein_coding	MGI Symbol	3	poly (ADP-ribose) polymerase family, member 14 [Source:MGI Symbol;Acc:MGI:1919489]	1.4888	0.429626	2.54798	1.29512	3.11522	0.0104652	0.0365657	-2.95521	2.80656	2.64136	1.01008	1.28954	0.239486	1.98025
ENSMUSG00000068417	667034	Pnp2	protein_coding	MGI Symbol	2	purine-nucleoside phosphorylase 2 [Source:MGI Symbol;Acc:MGI:3712328]	1.48383	0.587152	2.38051	0.0450208	3.66748	0.00405507	0.0178937	-1.80256	2.7969	0.905436	-1.06446	0.661504	-0.322393	2.392
ENSMUSG00000008540	56615	Mgst1	protein_coding	MGI Symbol	8	microsomal glutathione S-transferase 1 [Source:MGI Symbol;Acc:MGI:1913850]	1.48374	0.926362	2.04111	1.68897	5.89969	0.000128644	0.00123046	1.39138	2.79672	2.54472	0.90237	2.29558	1.01321	3.89061
ENSMUSG00000046733	232431	Gprc5a	protein_coding	MGI Symbol	1	G protein-coupled receptor, family C, group 5, member A [Source:MGI Symbol;Acc:MGI:1891250]	1.48203	1.04469	1.91937	5.09795	7.51028	1.62298e-05	0.00025151	2.89633	2.79341	5.54597	4.18691	6.16662	4.4923	4.78969
ENSMUSG00000001995	244668	Sipa1l2	protein_coding	MGI Symbol	4	signal-induced proliferation-associated 1 like 2 [Source:MGI Symbol;Acc:MGI:2676970]	1.48201	1.16341	1.80062	5.51672	10.3092	8.63173e-07	2.74646e-05	5.95857	2.79339	6.07219	4.6267	6.46249	4.90551	6.0639
ENSMUSG00000007805	13345	Twist2	protein_coding	MGI Symbol	2	twist basic helix-loop-helix transcription factor 2 [Source:MGI Symbol;Acc:MGI:104685]	1.48171	0.867518	2.09591	1.41975	5.3466	0.000283488	0.00230736	0.635603	2.7928	2.0105	0.659327	2.34309	0.666111	3.54747
ENSMUSG00000024430	71132	Cabyr	protein_coding	MGI Symbol	9	calcium-binding tyrosine-(Y)-phosphorylation regulated (fibrousheathin 2) [Source:MGI Symbol;Acc:MGI:1918382]	1.47903	0.647639	2.31043	0.708172	3.94268	0.0025563	0.0124772	-1.4448	2.78762	1.15282	-0.275968	1.81257	0.14327	2.59239
ENSMUSG00000014813	20855	Stc1	protein_coding	MGI Symbol	1	stanniocalcin 1 [Source:MGI Symbol;Acc:MGI:109131]	1.47736	1.02549	1.92924	2.45949	7.24582	2.23062e-05	0.00032235	3.06104	2.78439	3.20645	1.52777	3.19885	1.9049	4.65158
ENSMUSG00000035407	242553	Kank4	protein_coding	MGI Symbol	2	KN motif and ankyrin repeat domains 4 [Source:MGI Symbol;Acc:MGI:3043381]	1.47522	0.751514	2.19892	1.1022	4.51769	0.00100487	0.00607924	-0.585874	2.78025	2.0857	0.549354	1.53427	0.239486	2.99789
ENSMUSG00000026463	381290	Atp2b4	protein_coding	MGI Symbol	8	ATPase, Ca++ transporting, plasma membrane 4 [Source:MGI Symbol;Acc:MGI:88111]	1.47112	1.16975	1.7725	3.94289	10.8185	5.43513e-07	1.97955e-05	6.67425	2.77238	4.75732	3.28561	4.58331	3.14534	6.26479
ENSMUSG00000037709	58909	Fam13a	protein_coding	MGI Symbol	5	family with sequence similarity 13, member A [Source:MGI Symbol;Acc:MGI:1889842]	1.46967	0.78155	2.15779	1.20066	4.73343	0.000716134	0.00469462	-0.260832	2.76959	1.97137	0.0809669	1.91042	0.839878	3.14501
ENSMUSG00000073489	15951	Ifi204	protein_coding	MGI Symbol	2	interferon activated gene 204 [Source:MGI Symbol;Acc:MGI:96429]	1.46904	1.00636	1.93172	2.5126	7.03675	2.88486e-05	0.000386895	2.78726	2.76837	3.39197	1.81595	3.07067	1.77179	4.53988
ENSMUSG00000053219	379043	Raet1e	protein_coding	MGI Symbol	4	retinoic acid early transcript 1E [Source:MGI Symbol;Acc:MGI:2675273]	1.46274	0.920787	2.00469	1.83287	5.98174	0.000114831	0.00112097	1.48623	2.75631	2.54472	0.879827	2.59929	1.30766	3.93994
ENSMUSG00000062309	102614	Rpp25	protein_coding	MGI Symbol	1	ribonuclease P/MRP 25 subunit [Source:MGI Symbol;Acc:MGI:2143151]	1.46074	0.695422	2.22607	0.489931	4.23009	0.00159428	0.00871917	-0.954473	2.7525	1.23771	-0.000333191	1.18913	-0.466783	2.79743
ENSMUSG00000050751	209966	Pgbd5	protein_coding	MGI Symbol	6	piggyBac transposable element derived 5 [Source:MGI Symbol;Acc:MGI:2429955]	1.45998	0.789551	2.13041	1.34559	4.8263	0.000620206	0.00421999	-0.13987	2.75104	2.13964	0.230992	2.01677	0.994948	3.20746
ENSMUSG00000084817	NA	Gm5526	processed_pseudogene	MGI Symbol	1	predicted pseudogene 5526 [Source:MGI Symbol;Acc:MGI:3643066]	1.45935	0.808163	2.11054	1.9606	4.96676	0.000500144	0.00359572	-0.0299488	2.74985	2.48346	0.833657	2.96077	1.56451	3.30091
ENSMUSG00000024481	74574	Lvrn	protein_coding	MGI Symbol	2	laeverin [Source:MGI Symbol;Acc:MGI:1921824]	1.45707	0.829106	2.08503	1.12993	5.14241	0.000383678	0.00289667	0.370115	2.7455	1.91062	0.398937	1.7956	0.414572	3.41603
ENSMUSG00000100599	73600	1700120C14Rik	processed_transcript	MGI Symbol	4	RIKEN cDNA 1700120C14 gene [Source:MGI Symbol;Acc:MGI:1920850]	1.45556	0.677048	2.23408	1.48838	4.14366	0.00183546	0.00972273	-1.254	2.74263	1.85796	0.989174	2.63789	0.468511	2.73625
ENSMUSG00000045482	100683	Trrap	protein_coding	MGI Symbol	15	transformation/transcription domain-associated protein [Source:MGI Symbol;Acc:MGI:2153272]	1.45439	1.06735	1.84144	9.89372	8.32805	6.37482e-06	0.000123787	3.62541	2.74041	10.3611	8.91433	10.8841	9.41535	5.19553
ENSMUSG00000021575	11624	Ahrr	protein_coding	MGI Symbol	7	aryl-hydrocarbon receptor repressor [Source:MGI Symbol;Acc:MGI:1333776]	1.45225	0.70415	2.20036	2.71898	4.3023	0.00141835	0.00794501	-1.28257	2.73635	3.72754	2.64269	3.07067	1.43504	2.84822
ENSMUSG00000056501	12608	Cebpb	protein_coding	MGI Symbol	1	CCAAT/enhancer binding protein (C/EBP), beta [Source:MGI Symbol;Acc:MGI:88373]	1.45177	1.20332	1.70023	7.97922	12.95	9.41862e-08	5.7243e-06	8.16648	2.73544	8.73782	7.45613	8.67179	7.05113	7.02601
ENSMUSG00000047591	378435	Mafa	protein_coding	MGI Symbol	1	v-maf musculoaponeurotic fibrosarcoma oncogene family, protein A (avian) [Source:MGI Symbol;Acc:MGI:2673307]	1.45131	0.392533	2.51008	-0.635213	3.03792	0.0119707	0.0405907	-2.74312	2.73456	0.126345	-1.86093	0.0671432	-0.873408	1.92188
ENSMUSG00000047344	236285	Lancl3	protein_coding	MGI Symbol	1	LanC lantibiotic synthetase component C-like 3 (bacterial) [Source:MGI Symbol;Acc:MGI:2443335]	1.44892	0.698788	2.19905	0.740239	4.28083	0.00146843	0.00816742	-0.906198	2.73003	1.28634	0.194923	1.67084	-0.191149	2.83315
ENSMUSG00000048164	NA	Gm7204	processed_pseudogene	MGI Symbol	1	predicted pseudogene 7204 [Source:MGI Symbol;Acc:MGI:3645884]	1.44848	0.536588	2.36038	0.128415	3.52037	0.00520671	0.0215383	-2.05529	2.72921	0.819918	-0.0864898	0.870451	-1.09022	2.28344
ENSMUSG00000070942	107527	Il1rl2	protein_coding	MGI Symbol	4	interleukin 1 receptor-like 2 [Source:MGI Symbol;Acc:MGI:1913107]	1.44651	0.947218	1.94579	2.15344	6.4208	6.35013e-05	0.000716195	2.03816	2.72547	2.94889	1.23987	2.79986	1.62514	4.19722
ENSMUSG00000040605	56175	Bace2	protein_coding	MGI Symbol	4	beta-site APP-cleaving enzyme 2 [Source:MGI Symbol;Acc:MGI:1860440]	1.44647	0.847901	2.04504	1.4076	5.35569	0.000279731	0.00228726	0.648564	2.7254	2.11292	0.879827	2.14291	0.494743	3.55326
ENSMUSG00000028599	21938	Tnfrsf1b	protein_coding	MGI Symbol	2	tumor necrosis factor receptor superfamily, member 1b [Source:MGI Symbol;Acc:MGI:1314883]	1.44588	1.24122	1.65053	5.37034	15.6576	1.42655e-08	1.51637e-06	10.3001	2.72428	6.06871	4.67986	6.11881	4.61396	7.84571
ENSMUSG00000029810	65963	Tmem176b	protein_coding	MGI Symbol	12	transmembrane protein 176B [Source:MGI Symbol;Acc:MGI:1916348]	1.44278	1.20771	1.67786	7.04295	13.6024	5.79661e-08	3.96724e-06	8.70905	2.71845	7.88986	6.432	7.63417	6.21578	7.23683
ENSMUSG00000026177	18173	Slc11a1	protein_coding	MGI Symbol	11	solute carrier family 11 (proton-coupled divalent metal ion transporters), member 1 [Source:MGI Symbol;Acc:MGI:1345275]	1.44189	0.733913	2.14987	0.730833	4.51369	0.00101126	0.00611013	-0.538254	2.71677	1.37895	0.119961	1.53427	-0.109849	2.99514
ENSMUSG00000009292	28240	Trpm2	protein_coding	MGI Symbol	10	transient receptor potential cation channel, subfamily M, member 2 [Source:MGI Symbol;Acc:MGI:1351901]	1.44188	0.642889	2.24086	0.548142	3.99952	0.00232649	0.0116556	-1.33066	2.71674	1.18737	-0.554269	1.3834	0.17606	2.6333
ENSMUSG00000018927	20305	Ccl6	protein_coding	MGI Symbol	3	chemokine (C-C motif) ligand 6 [Source:MGI Symbol;Acc:MGI:98263]	1.44102	0.323462	2.55858	-0.308715	2.85772	0.0163898	0.0513411	-3.08397	2.71513	0.681312	-0.327498	0.0671432	-1.65582	1.78543
ENSMUSG00000037166	68458	Ppp1r14a	protein_coding	MGI Symbol	2	protein phosphatase 1, regulatory inhibitor subunit 14A [Source:MGI Symbol;Acc:MGI:1931139]	1.4374	1.02093	1.85387	3.15409	7.64912	1.37782e-05	0.000222404	3.44073	2.70833	3.8593	2.14381	3.90449	2.70876	4.86081
ENSMUSG00000062296	320429	Trank1	protein_coding	MGI Symbol	7	tetratricopeptide repeat and ankyrin repeat containing 1 [Source:MGI Symbol;Acc:MGI:1341834]	1.43737	0.734957	2.13978	1.09937	4.53521	0.000977373	0.00594041	-0.555874	2.70826	1.76949	-0.000333191	1.89456	0.73375	3.00994
ENSMUSG00000030144	17474	Clec4d	protein_coding	MGI Symbol	3	C-type lectin domain family 4, member d [Source:MGI Symbol;Acc:MGI:1298389]	1.43486	0.452999	2.41673	-0.384646	3.23876	0.00844793	0.0311319	-2.44947	2.70357	0.606674	-1.06446	0.00942767	-1.09022	2.07325
ENSMUSG00000004661	56380	Arid3b	protein_coding	MGI Symbol	10	AT rich interactive domain 3B (BRIGHT-like) [Source:MGI Symbol;Acc:MGI:1930768]	1.43394	0.791676	2.0762	1.05525	4.9481	0.000514568	0.00367366	0.0879774	2.70183	1.71131	0.334086	1.84593	0.329683	3.28856
ENSMUSG00000078157	216622	4931440F15Rik	protein_coding	MGI Symbol	1	RIKEN cDNA 4931440F15 gene [Source:MGI Symbol;Acc:MGI:2441689]	1.43233	0.564179	2.30047	0.575296	3.65652	0.00413093	0.018167	-1.89622	2.69881	0.966404	0.0809669	1.67084	-0.41703	2.38395
ENSMUSG00000026204	19275	Ptprn	protein_coding	MGI Symbol	6	protein tyrosine phosphatase, receptor type, N [Source:MGI Symbol;Acc:MGI:102765]	1.42929	1.00278	1.85579	2.54839	7.42705	1.79228e-05	0.00027216	3.2702	2.69314	3.18524	1.81595	3.35761	1.83475	4.7466
ENSMUSG00000026475	19734	Rgs16	protein_coding	MGI Symbol	1	regulator of G-protein signaling 16 [Source:MGI Symbol;Acc:MGI:108407]	1.42771	0.955016	1.90041	3.47556	6.69389	4.4494e-05	0.00054271	2.15294	2.6902	3.93751	2.63598	4.49143	2.83732	4.3517
ENSMUSG00000017652	21939	Cd40	protein_coding	MGI Symbol	7	CD40 antigen [Source:MGI Symbol;Acc:MGI:88336]	1.42553	0.532125	2.31894	0.0441618	3.53628	0.00506727	0.0211136	-2.01728	2.68614	0.819918	-1.06446	0.698499	-0.277305	2.29523
ENSMUSG00000097194	NA	9330175E14Rik	lincRNA	MGI Symbol	2	RIKEN cDNA 9330175E14 gene [Source:MGI Symbol;Acc:MGI:2443913]	1.42538	0.539969	2.31079	-0.170296	3.56785	0.00480202	0.0202811	-1.93877	2.68585	0.444706	-0.979575	0.661504	-0.80782	2.31858
ENSMUSG00000023088	17250	Abcc1	protein_coding	MGI Symbol	12	ATP-binding cassette, sub-family C (CFTR/MRP), member 1 [Source:MGI Symbol;Acc:MGI:102676]	1.42437	1.22825	1.62049	7.3429	16.0962	1.08123e-08	1.25871e-06	10.4787	2.68398	7.95665	6.59915	8.15637	6.65942	7.96608
ENSMUSG00000035033	21375	Tbr1	protein_coding	MGI Symbol	4	T-box brain gene 1 [Source:MGI Symbol;Acc:MGI:107404]	1.42229	0.525715	2.31886	0.82069	3.51578	0.00524766	0.0216702	-2.17446	2.6801	1.69938	-0.554269	1.3605	0.777142	2.28003
ENSMUSG00000039195	73737	1110008P14Rik	protein_coding	MGI Symbol	2	RIKEN cDNA 1110008P14 gene [Source:MGI Symbol;Acc:MGI:1920987]	1.42152	1.20402	1.63902	5.65842	14.4846	3.10573e-08	2.68028e-06	9.45969	2.67868	6.44627	5.01203	6.2846	4.89077	7.50784
ENSMUSG00000074151	434341	Nlrc5	protein_coding	MGI Symbol	9	NLR family, CARD domain containing 5 [Source:MGI Symbol;Acc:MGI:3612191]	1.42003	0.951463	1.88859	2.40145	6.71658	4.32167e-05	0.000529599	2.3893	2.6759	3.24797	1.71769	2.94546	1.69468	4.36435
ENSMUSG00000030583	74206	Sipa1l3	protein_coding	MGI Symbol	18	signal-induced proliferation-associated 1 like 3 [Source:MGI Symbol;Acc:MGI:1921456]	1.41742	1.1711	1.66374	7.31144	12.7532	1.09515e-07	6.2116e-06	8.02205	2.67108	7.86239	6.68576	8.18211	6.51551	6.96053
ENSMUSG00000100025	NA	Gm8141	processed_pseudogene	MGI Symbol	1	predicted gene 8141 [Source:MGI Symbol;Acc:MGI:3647473]	1.41732	0.702356	2.13228	1.09847	4.39344	0.00122494	0.00709356	-0.780797	2.67088	1.56128	0.430301	2.10208	0.30024	2.91189
ENSMUSG00000078485	231002	Plekhn1	protein_coding	MGI Symbol	5	pleckstrin homology domain containing, family N member 1 [Source:MGI Symbol;Acc:MGI:2387630]	1.41715	0.938696	1.8956	2.65051	6.56442	5.26044e-05	0.000620274	2.14465	2.67057	3.34683	1.61224	3.3919	2.25107	4.27898
ENSMUSG00000078485	231003	Plekhn1	protein_coding	MGI Symbol	5	pleckstrin homology domain containing, family N member 1 [Source:MGI Symbol;Acc:MGI:2387630]	1.41715	0.938696	1.8956	2.65051	6.56442	5.26044e-05	0.000620274	2.14465	2.67057	3.34683	1.61224	3.3919	2.25107	4.27898
ENSMUSG00000024810	77125	Il33	protein_coding	MGI Symbol	5	interleukin 33 [Source:MGI Symbol;Acc:MGI:1924375]	1.41615	0.326461	2.50584	-0.0526655	2.88023	0.0157584	0.0499629	-3.08224	2.66873	0.195886	-1.15466	1.2149	-0.466783	1.80249
ENSMUSG00000029217	21682	Tec	protein_coding	MGI Symbol	9	tec protein tyrosine kinase [Source:MGI Symbol;Acc:MGI:98662]	1.41613	0.665815	2.16645	0.691571	4.18291	0.00172152	0.00924197	-1.05623	2.6687	1.20435	-0.000333191	1.63312	-0.0708545	2.76409
ENSMUSG00000030376	110891	Slc8a2	protein_coding	MGI Symbol	2	solute carrier family 8 (sodium/calcium exchanger), member 2 [Source:MGI Symbol;Acc:MGI:107996]	1.41558	0.629373	2.20179	0.694148	3.99041	0.00236183	0.0117845	-1.36695	2.66767	1.1702	-0.226215	1.68934	0.14327	2.62675
ENSMUSG00000037307	403171	Banf2	protein_coding	MGI Symbol	2	barrier to autointegration factor 2 [Source:MGI Symbol;Acc:MGI:2684961]	1.41418	0.729743	2.09862	1.35958	4.57921	0.000911735	0.00561038	-0.528589	2.66509	1.82541	0.491055	2.36626	0.755609	3.04013
ENSMUSG00000047250	19224	Ptgs1	protein_coding	MGI Symbol	5	prostaglandin-endoperoxide synthase 1 [Source:MGI Symbol;Acc:MGI:97797]	1.41319	1.12433	1.70205	3.99656	10.8425	5.32009e-07	1.94258e-05	6.68716	2.66326	4.77305	3.34029	4.61993	3.253	6.27408
ENSMUSG00000024743	54525	Syt7	protein_coding	MGI Symbol	15	synaptotagmin VII [Source:MGI Symbol;Acc:MGI:1859545]	1.41087	0.897322	1.92441	1.90121	6.08875	9.91557e-05	0.00100186	1.62332	2.65897	2.53804	1.11031	2.69393	1.26257	4.00368
ENSMUSG00000096883	435145	Shisa8	protein_coding	MGI Symbol	2	shisa family member 8 [Source:MGI Symbol;Acc:MGI:2146080]	1.40945	0.878473	1.94043	1.86043	5.88293	0.000131677	0.00125137	1.34126	2.65636	2.4904	1.30899	2.64738	0.994948	3.88049
ENSMUSG00000073599	68545	Ecscr	protein_coding	MGI Symbol	7	endothelial cell surface expressed chemotaxis and apoptosis regulator [Source:MGI Symbol;Acc:MGI:1915795]	1.40802	0.510913	2.30513	0.00516638	3.47844	0.00559341	0.0226931	-2.10807	2.65373	0.926046	-0.899404	0.460807	-0.466783	2.25232
ENSMUSG00000017400	217154	Stac2	protein_coding	MGI Symbol	2	SH3 and cysteine rich domain 2 [Source:MGI Symbol;Acc:MGI:2144518]	1.40417	0.901457	1.90687	2.81089	6.19044	8.63711e-05	0.000905472	1.59909	2.64665	3.29627	2.27916	3.76322	1.9049	4.06363
ENSMUSG00000028076	12479	Cd1d1	protein_coding	MGI Symbol	5	CD1d1 antigen [Source:MGI Symbol;Acc:MGI:107674]	1.39999	0.586785	2.2132	0.203403	3.81544	0.0031608	0.0146645	-1.58391	2.639	0.797722	-0.380937	1.02407	-0.627248	2.5002
ENSMUSG00000024697	14675	Gna14	protein_coding	MGI Symbol	2	guanine nucleotide binding protein, alpha 14 [Source:MGI Symbol;Acc:MGI:95769]	1.39942	0.853775	1.94506	2.48007	5.68406	0.000174162	0.00156691	0.938016	2.63795	3.30022	2.17191	3.0131	1.43504	3.75905
ENSMUSG00000073293	102954	Nudt10	protein_coding	MGI Symbol	1	nudix (nucleoside diphosphate linked moiety X)-type motif 10 [Source:MGI Symbol;Acc:MGI:2147931]	1.39614	0.557519	2.23476	0.0077899	3.68964	0.00390595	0.01738	-1.76394	2.63196	0.775179	-0.682593	0.623537	-0.684963	2.40827
ENSMUSG00000070291	100048658	Ddx43	protein_coding	MGI Symbol	1	DEAD (Asp-Glu-Ala-Asp) box polypeptide 43 [Source:MGI Symbol;Acc:MGI:3642857]	1.39514	0.402704	2.38758	-0.22922	3.11555	0.0104591	0.0365534	-2.66994	2.63014	0.126345	-0.899404	0.870451	-1.01427	1.98051
ENSMUSG00000053310	64011	Nrgn	protein_coding	MGI Symbol	2	neurogranin [Source:MGI Symbol;Acc:MGI:1927184]	1.39336	0.863467	1.92326	2.27965	5.82765	0.000142244	0.00133151	1.19089	2.62691	2.80052	1.39099	3.19885	1.72823	3.84697
ENSMUSG00000022951	54720	Rcan1	protein_coding	MGI Symbol	7	regulator of calcineurin 1 [Source:MGI Symbol;Acc:MGI:1890564]	1.38928	1.14802	1.63054	4.67748	12.762	1.08773e-07	6.19402e-06	8.25203	2.61948	5.36345	3.89536	5.38553	4.06556	6.96348
ENSMUSG00000062991	211323	Nrg1	protein_coding	MGI Symbol	18	neuregulin 1 [Source:MGI Symbol;Acc:MGI:96083]	1.38749	1.01101	1.76396	2.88771	8.1679	7.61259e-06	0.000141503	4.09625	2.61623	3.58578	2.27052	3.57214	2.12239	5.11847
ENSMUSG00000029641	68895	Rasl11a	protein_coding	MGI Symbol	2	RAS-like, family 11, member A [Source:MGI Symbol;Acc:MGI:1916145]	1.38712	0.859199	1.91503	2.62852	5.82327	0.000143119	0.00133823	1.10974	2.61556	3.56621	1.81595	3.03496	2.09693	3.8443
ENSMUSG00000033545	170737	Znrf1	protein_coding	MGI Symbol	15	zinc and ring finger 1 [Source:MGI Symbol;Acc:MGI:2177308]	1.38542	1.15843	1.6124	5.38767	13.527	6.12435e-08	4.14549e-06	8.77246	2.61247	5.98954	4.67332	6.17976	4.70805	7.21294
ENSMUSG00000040183	140577	Ankrd6	protein_coding	MGI Symbol	8	ankyrin repeat domain 6 [Source:MGI Symbol;Acc:MGI:2154278]	1.38427	0.498317	2.27022	0.384629	3.46282	0.00574486	0.0231439	-2.18737	2.6104	0.752279	-0.494148	1.47153	-0.191149	2.24072
ENSMUSG00000026452	20980	Syt2	protein_coding	MGI Symbol	4	synaptotagmin II [Source:MGI Symbol;Acc:MGI:99666]	1.38187	0.429899	2.33385	0.0989868	3.21709	0.00877067	0.0319683	-2.55321	2.60606	0.729009	-0.000333191	0.837661	-1.17039	2.05697
ENSMUSG00000097399	NA	Gm26555	antisense	MGI Symbol	3	predicted gene, 26555 [Source:MGI Symbol;Acc:MGI:5477049]	1.38088	0.251559	2.5102	0.244504	2.70993	0.0212165	0.0629955	-3.41523	2.60427	0.415851	-0.979575	1.57463	-0.0328867	1.67333
ENSMUSG00000024727	225997	Trpm6	protein_coding	MGI Symbol	4	transient receptor potential cation channel, subfamily M, member 6 [Source:MGI Symbol;Acc:MGI:2675603]	1.38067	0.882293	1.87905	2.05241	6.13975	9.25079e-05	0.000951972	1.66953	2.6039	2.66608	1.23987	2.8418	1.46188	4.03382
ENSMUSG00000031880	56437	Rrad	protein_coding	MGI Symbol	2	Ras-related associated with diabetes [Source:MGI Symbol;Acc:MGI:1930943]	1.38039	0.91592	1.84486	2.18366	6.58664	5.11062e-05	0.000605594	2.25245	2.60339	2.9286	1.4836	2.80835	1.51411	4.29153
ENSMUSG00000050106	217356	Tmc8	protein_coding	MGI Symbol	6	transmembrane channel-like gene family 8 [Source:MGI Symbol;Acc:MGI:2669037]	1.37967	0.452337	2.30701	0.15995	3.2973	0.00763539	0.0289173	-2.42724	2.6021	0.50074	-0.554269	1.26508	-0.571753	2.11717
ENSMUSG00000085457	68808	1110046J04Rik	antisense	MGI Symbol	3	RIKEN cDNA 1110046J04 gene [Source:MGI Symbol;Acc:MGI:1916058]	1.37775	0.382021	2.37348	-0.493681	3.06655	0.0113891	0.0390801	-2.71517	2.59863	0.0153133	-1.465	0.417086	-0.942121	1.94351
ENSMUSG00000026872	24136	Zeb2	protein_coding	MGI Symbol	29	zinc finger E-box binding homeobox 2 [Source:MGI Symbol;Acc:MGI:1344407]	1.37499	1.18953	1.56044	6.33653	16.4316	8.78863e-09	1.08721e-06	10.7363	2.59366	6.99	5.70212	7.0585	5.59552	8.05608
ENSMUSG00000026888	50915	Grb14	protein_coding	MGI Symbol	8	growth factor receptor bound protein 14 [Source:MGI Symbol;Acc:MGI:1355324]	1.37203	1.09825	1.64582	4.104	11.1064	4.2185e-07	1.66764e-05	6.91277	2.58835	4.78438	3.32785	4.80092	3.50284	6.37484
ENSMUSG00000020427	16009	Igfbp3	protein_coding	MGI Symbol	2	insulin-like growth factor binding protein 3 [Source:MGI Symbol;Acc:MGI:96438]	1.37098	0.976612	1.76535	2.83049	7.70454	1.29142e-05	0.000210829	3.55986	2.58647	3.5093	2.28775	3.51625	2.00867	4.88893
ENSMUSG00000050423	76487	Ppp1r3g	protein_coding	MGI Symbol	3	protein phosphatase 1, regulatory subunit 3G [Source:MGI Symbol;Acc:MGI:1923737]	1.36953	0.801289	1.93777	1.80526	5.34145	0.000285637	0.00231969	0.564397	2.58386	2.35255	0.924565	2.66618	1.27776	3.54418
ENSMUSG00000038155	14869	Gstp2	protein_coding	MGI Symbol	6	glutathione S-transferase, pi 2 [Source:MGI Symbol;Acc:MGI:95864]	1.36928	0.866127	1.87244	2.27993	6.03128	0.000107266	0.0010601	1.47799	2.58342	2.83362	1.77989	3.11239	1.39381	3.96954
ENSMUSG00000027994	66815	Mcub	protein_coding	MGI Symbol	4	mitochondrial calcium uniporter dominant negative beta subunit [Source:MGI Symbol;Acc:MGI:1914065]	1.36772	0.898258	1.83719	2.98411	6.45675	6.05632e-05	0.000691151	1.92991	2.58063	3.72754	1.94099	3.6163	2.65161	4.21779
ENSMUSG00000079022	69700	Col22a1	protein_coding	MGI Symbol	4	collagen, type XXII, alpha 1 [Source:MGI Symbol;Acc:MGI:1916950]	1.36631	0.551594	2.18102	0.150592	3.71675	0.00373121	0.0167583	-1.73779	2.5781	0.752279	-0.617005	0.933877	-0.466783	2.42815
ENSMUSG00000028691	18477	Prdx1	protein_coding	MGI Symbol	6	peroxiredoxin 1 [Source:MGI Symbol;Acc:MGI:99523]	1.36131	1.13098	1.59163	8.26964	13.0988	8.41606e-08	5.27382e-06	8.2809	2.56917	8.82845	7.47128	9.07436	7.70446	7.07489
ENSMUSG00000085196	105246847	Gm14963	lincRNA	MGI Symbol	1	predicted gene 14963 [Source:MGI Symbol;Acc:MGI:3705162]	1.3612	0.438295	2.2841	-0.193251	3.26878	0.00802082	0.0299815	-2.42652	2.56899	0.656859	-0.617005	0.277361	-1.09022	2.09578
ENSMUSG00000032369	22038	Plscr1	protein_coding	MGI Symbol	3	phospholipid scramblase 1 [Source:MGI Symbol;Acc:MGI:893575]	1.35958	1.07093	1.64822	3.82847	10.439	7.6582e-07	2.55044e-05	6.33102	2.5661	4.53888	3.1972	4.4702	3.10759	6.11587
ENSMUSG00000067586	13610	S1pr3	protein_coding	MGI Symbol	1	sphingosine-1-phosphate receptor 3 [Source:MGI Symbol;Acc:MGI:1339365]	1.35927	1.03661	1.68192	5.29982	9.33648	2.20758e-06	5.69763e-05	4.9843	2.56555	5.85963	4.37395	6.11881	4.8469	5.65608
ENSMUSG00000019966	17311	Kitl	protein_coding	MGI Symbol	6	kit ligand [Source:MGI Symbol;Acc:MGI:96974]	1.35771	1.05739	1.65802	4.48142	10.0196	1.13256e-06	3.37183e-05	5.81964	2.56277	5.06436	3.63766	5.2766	3.94707	5.94594
ENSMUSG00000063564	237759	Col23a1	protein_coding	MGI Symbol	2	collagen, type XXIII, alpha 1 [Source:MGI Symbol;Acc:MGI:2653243]	1.35642	0.534164	2.17867	0.72895	3.65602	0.00413449	0.018177	-1.92747	2.56048	1.71131	-0.17812	1.05293	0.329683	2.38358
ENSMUSG00000041836	19267	Ptpre	protein_coding	MGI Symbol	8	protein tyrosine phosphatase, receptor type, E [Source:MGI Symbol;Acc:MGI:97813]	1.35253	0.920583	1.78448	3.39742	6.9396	3.25691e-05	0.000422574	2.49236	2.5536	3.89893	2.50217	4.29105	2.89754	4.48719
ENSMUSG00000029576	231858	Radil	protein_coding	MGI Symbol	8	Ras association and DIL domains [Source:MGI Symbol;Acc:MGI:2443088]	1.35192	0.740173	1.96366	1.24725	4.89779	0.000555682	0.00387786	-0.0182836	2.55251	1.94131	0.711321	1.89456	0.441794	3.25517
ENSMUSG00000038473	70729	Nos1ap	protein_coding	MGI Symbol	9	nitric oxide synthase 1 (neuronal) adaptor protein [Source:MGI Symbol;Acc:MGI:1917979]	1.35132	1.05636	1.64628	4.4035	10.1533	9.98269e-07	3.04144e-05	5.96315	2.55145	5.1911	3.83805	4.94643	3.63844	6.00075
ENSMUSG00000029370	73246	Rassf6	protein_coding	MGI Symbol	7	Ras association (RalGDS/AF-6) domain family member 6 [Source:MGI Symbol;Acc:MGI:1920496]	1.35016	0.520799	2.17952	0.114026	3.60796	0.00448547	0.0193061	-1.91113	2.5494	0.841777	-0.751306	0.734568	-0.368936	2.34819
ENSMUSG00000024529	16948	Lox	protein_coding	MGI Symbol	2	lysyl oxidase [Source:MGI Symbol;Acc:MGI:96817]	1.34911	1.15981	1.53842	8.91274	15.7944	1.30741e-08	1.43217e-06	10.2526	2.54756	9.67345	8.17979	9.49952	8.2982	7.88359
ENSMUSG00000058665	13798	En1	protein_coding	MGI Symbol	1	engrailed 1 [Source:MGI Symbol;Acc:MGI:95389]	1.34844	0.297094	2.39979	0.900447	2.84253	0.0168302	0.0524801	-3.33552	2.54637	2.02967	0.946425	0.994631	-0.368936	1.77391
ENSMUSG00000029373	56744	Pf4	protein_coding	MGI Symbol	3	platelet factor 4 [Source:MGI Symbol;Acc:MGI:1888711]	1.34721	0.844071	1.85036	1.99476	5.93424	0.000122621	0.00118573	1.39009	2.5442	2.70834	1.16727	2.62834	1.47511	3.91143
ENSMUSG00000029223	22223	Uchl1	protein_coding	MGI Symbol	4	ubiquitin carboxy-terminal hydrolase L1 [Source:MGI Symbol;Acc:MGI:103149]	1.34657	0.878753	1.81438	2.71985	6.37933	6.70818e-05	0.000743339	1.87519	2.54306	3.53301	1.82778	3.23707	2.28153	4.17339
ENSMUSG00000038578	634731	Susd1	protein_coding	MGI Symbol	5	sushi domain containing 1 [Source:MGI Symbol;Acc:MGI:3651543]	1.34655	0.331784	2.36132	-0.348102	2.94087	0.014176	0.0461597	-2.94222	2.54304	0.229438	-0.494148	0.417086	-1.54479	1.84845
ENSMUSG00000051159	12705	Cited1	protein_coding	MGI Symbol	5	Cbp/p300-interacting transactivator with Glu/Asp-rich carboxy-terminal domain 1 [Source:MGI Symbol;Acc:MGI:108023]	1.34611	0.325806	2.36642	-0.125211	2.92396	0.0146005	0.0472419	-3.00422	2.54226	0.527962	-0.131578	0.544465	-1.44169	1.83563
ENSMUSG00000007097	98660	Atp1a2	protein_coding	MGI Symbol	5	ATPase, Na+/K+ transporting, alpha 2 polypeptide [Source:MGI Symbol;Acc:MGI:88106]	1.34426	0.466018	2.2225	0.988267	3.39226	0.00648382	0.0254323	-2.42088	2.539	2.11292	0.460998	1.10896	0.270182	2.18817
ENSMUSG00000041974	224008	Spidr	protein_coding	MGI Symbol	2	scaffolding protein involved in DNA repair [Source:MGI Symbol;Acc:MGI:1924834]	1.33781	1.10733	1.56828	4.82009	12.8643	1.00555e-07	5.86571e-06	8.31521	2.52767	5.53929	4.14735	5.43295	4.16078	6.9976
ENSMUSG00000020930	73293	Ccdc103	protein_coding	MGI Symbol	2	coiled-coil domain containing 103 [Source:MGI Symbol;Acc:MGI:1920543]	1.33678	0.385188	2.28837	0.69079	3.11336	0.010499	0.036675	-2.82676	2.52586	0.986167	-0.494148	1.82935	0.441794	1.97885
ENSMUSG00000092569	NA	Gm20544	processed_transcript	MGI Symbol	1	predicted gene 20544 [Source:MGI Symbol;Acc:MGI:5142009]	1.33629	0.471529	2.20105	0.202139	3.42472	0.00613249	0.0243703	-2.22419	2.52501	0.729009	-0.823455	1.05293	-0.149926	2.21236
ENSMUSG00000019842	103213	Traf3ip2	protein_coding	MGI Symbol	5	TRAF3 interacting protein 2 [Source:MGI Symbol;Acc:MGI:2143599]	1.33619	1.05038	1.62201	4.36166	10.361	8.22792e-07	2.67954e-05	6.17279	2.52484	5.12021	3.80553	4.92122	3.59968	6.08471
ENSMUSG00000026833	56177	Olfm1	protein_coding	MGI Symbol	5	olfactomedin 1 [Source:MGI Symbol;Acc:MGI:1860437]	1.33519	1.10231	1.56806	4.7418	12.7069	1.135e-07	6.3622e-06	8.19807	2.52308	5.40074	4.14026	5.41639	4.0098	6.945
ENSMUSG00000031778	20312	Cx3cl1	protein_coding	MGI Symbol	6	chemokine (C-X3-C motif) ligand 1 [Source:MGI Symbol;Acc:MGI:1097153]	1.33504	1.10978	1.5603	5.13627	13.1352	8.18856e-08	5.18636e-06	8.49333	2.52283	5.79107	4.56798	5.81415	4.37187	7.08679
ENSMUSG00000003617	12870	Cp	protein_coding	MGI Symbol	16	ceruloplasmin [Source:MGI Symbol;Acc:MGI:88476]	1.33291	1.13841	1.52741	7.55823	15.188	1.9349e-08	1.91489e-06	9.85768	2.5191	8.32632	6.8885	8.1204	6.8977	7.71334
ENSMUSG00000001227	20359	Sema6b	protein_coding	MGI Symbol	2	sema domain, transmembrane domain (TM), and cytoplasmic domain, (semaphorin) 6B [Source:MGI Symbol;Acc:MGI:1202889]	1.33095	0.950241	1.71167	2.87518	7.74792	1.22787e-05	0.000202761	3.60306	2.51569	3.59867	2.25309	3.46886	2.18011	4.91085
ENSMUSG00000021756	16195	Il6st	protein_coding	MGI Symbol	10	interleukin 6 signal transducer [Source:MGI Symbol;Acc:MGI:96560]	1.32973	1.1631	1.49636	9.18149	17.686	4.18651e-09	5.85182e-07	11.4528	2.51355	9.89635	8.53798	9.79563	8.49601	8.37815
ENSMUSG00000030653	207728	Gm45837	protein_coding	MGI Symbol	1	predicted gene 45837 [Source:MGI Symbol;Acc:MGI:5804952]	1.32829	0.471307	2.18527	0.195557	3.43511	0.00602414	0.0240196	-2.20613	2.51105	0.631985	-0.617005	1.13618	-0.368936	2.2201
ENSMUSG00000060716	211945	Plekhh1	protein_coding	MGI Symbol	4	pleckstrin homology domain containing, family H (with MyTH4 domain) member 1 [Source:MGI Symbol;Acc:MGI:2144989]	1.32802	0.594779	2.06126	0.925966	4.01401	0.00227144	0.0114369	-1.36827	2.51058	1.34874	0.300533	1.87853	0.17606	2.6437
ENSMUSG00000039395	381269	Mreg	protein_coding	MGI Symbol	1	melanoregulin [Source:MGI Symbol;Acc:MGI:2151839]	1.32728	0.715769	1.93879	1.36731	4.81036	0.00063565	0.00429858	-0.171219	2.50929	1.91062	0.577643	2.18262	0.798359	3.19678
ENSMUSG00000020696	67338	Rffl	protein_coding	MGI Symbol	7	ring finger and FYVE like domain containing protein [Source:MGI Symbol;Acc:MGI:1914588]	1.32486	0.995893	1.65383	3.54031	8.92556	3.36218e-06	7.88354e-05	4.83621	2.50509	4.1118	2.88266	4.3091	2.85767	5.47338
ENSMUSG00000050108	270757	Bpifc	protein_coding	MGI Symbol	2	BPI fold containing family C [Source:MGI Symbol;Acc:MGI:3026884]	1.32457	0.299191	2.34996	-0.544441	2.86293	0.0162415	0.0510772	-3.04197	2.50459	0.0532812	-0.751306	0.176078	-1.65582	1.78937
ENSMUSG00000026480	17970	Ncf2	protein_coding	MGI Symbol	6	neutrophil cytosolic factor 2 [Source:MGI Symbol;Acc:MGI:97284]	1.32401	0.730689	1.91733	1.31949	4.94562	0.000516512	0.00368387	0.043166	2.50361	2.03916	0.685558	1.91042	0.642841	3.28692
ENSMUSG00000022094	213053	Slc39a14	protein_coding	MGI Symbol	13	solute carrier family 39 (zinc transporter), member 14 [Source:MGI Symbol;Acc:MGI:2384851]	1.32375	1.16009	1.48742	7.44543	17.9254	3.65468e-09	5.57921e-07	11.617	2.50317	8.10412	6.79408	8.11057	6.77296	8.43715
ENSMUSG00000033644	57746	Piwil2	protein_coding	MGI Symbol	3	piwi-like RNA-mediated gene silencing 2 [Source:MGI Symbol;Acc:MGI:1930036]	1.32351	0.630248	2.01676	1.01237	4.23108	0.00159172	0.00871468	-1.03008	2.50273	1.47998	0.300533	1.91042	0.358538	2.79813
ENSMUSG00000038807	380711	Rap1gap2	protein_coding	MGI Symbol	5	RAP1 GTPase activating protein 2 [Source:MGI Symbol;Acc:MGI:3028623]	1.32282	0.92569	1.71995	3.36579	7.38224	1.89123e-05	0.00028418	3.06544	2.50155	3.85393	2.74601	4.22919	2.63402	4.72326
ENSMUSG00000026969	68222	Fam166a	protein_coding	MGI Symbol	2	family with sequence similarity 166, member A [Source:MGI Symbol;Acc:MGI:3605773]	1.32075	0.495854	2.14564	0.142641	3.54848	0.00496306	0.0207638	-2.01379	2.49796	0.884527	-0.327498	0.698499	-0.684963	2.30425
ENSMUSG00000041120	17965	Nbl1	protein_coding	MGI Symbol	3	neuroblastoma, suppression of tumorigenicity 1 [Source:MGI Symbol;Acc:MGI:104591]	1.31992	1.03858	1.60126	4.17066	10.3977	7.95433e-07	2.63006e-05	6.23889	2.49653	4.79142	3.38899	4.88155	3.62068	6.0994
ENSMUSG00000001497	18511	Pax9	protein_coding	MGI Symbol	3	paired box 9 [Source:MGI Symbol;Acc:MGI:97493]	1.31917	0.462374	2.17597	1.24809	3.41227	0.00626489	0.0248003	-2.44222	2.49523	2.30613	1.01008	1.40595	0.270182	2.20309
ENSMUSG00000057132	77945	Rpgrip1	protein_coding	MGI Symbol	19	retinitis pigmentosa GTPase regulator interacting protein 1 [Source:MGI Symbol;Acc:MGI:1932134]	1.31843	0.419907	2.21694	0.317837	3.25199	0.00825694	0.0305852	-2.52905	2.49394	0.729009	-0.751306	1.28954	0.00410751	2.08318
ENSMUSG00000046711	15361	Hmga1	protein_coding	MGI Symbol	17	high mobility group AT-hook 1 [Source:MGI Symbol;Acc:MGI:96160]	1.31766	0.978329	1.65699	7.95163	8.606	4.71366e-06	9.91359e-05	3.97589	2.49261	8.76935	7.56456	8.44822	7.02437	5.32664
ENSMUSG00000031994	30806	Adamts8	protein_coding	MGI Symbol	2	a disintegrin-like and metallopeptidase (reprolysin type) with thrombospondin type 1 motif, 8 [Source:MGI Symbol;Acc:MGI:1353468]	1.31617	0.607287	2.02506	1.18045	4.11488	0.00192404	0.010084	-1.2479	2.49004	1.5744	0.549354	2.15627	0.441794	2.71579
ENSMUSG00000078307	330941	AI593442	protein_coding	MGI Symbol	3	expressed sequence AI593442 [Source:MGI Symbol;Acc:MGI:2143099]	1.31328	0.504951	2.12161	0.268233	3.60071	0.00454102	0.0194809	-1.94628	2.48506	1.08112	-0.275968	0.734568	-0.466783	2.34285
ENSMUSG00000020712	75870	Tcam1	protein_coding	MGI Symbol	2	testicular cell adhesion molecule 1 [Source:MGI Symbol;Acc:MGI:1923120]	1.31306	0.659001	1.96712	1.48227	4.44925	0.00112038	0.00662715	-0.762872	2.48468	2.20856	0.430301	2.0742	1.21603	2.95063
ENSMUSG00000024308	21356	Tapbp	protein_coding	MGI Symbol	9	TAP binding protein [Source:MGI Symbol;Acc:MGI:1201689]	1.31239	1.04996	1.57482	6.34572	11.0833	4.30427e-07	1.69688e-05	6.6101	2.48352	7.12815	5.84716	6.86766	5.53992	6.3661
ENSMUSG00000026749	59126	Nek6	protein_coding	MGI Symbol	5	NIMA (never in mitosis gene a)-related expressed kinase 6 [Source:MGI Symbol;Acc:MGI:1891638]	1.31182	1.09306	1.53057	5.70004	13.2903	7.29255e-08	4.82249e-06	8.55358	2.48254	6.43777	5.11333	6.26624	4.98284	7.13712
ENSMUSG00000055561	72432	Spink5	protein_coding	MGI Symbol	1	serine peptidase inhibitor, Kazal type 5 [Source:MGI Symbol;Acc:MGI:1919682]	1.31082	0.55773	2.06392	0.785119	3.85758	0.00294559	0.0138952	-1.60339	2.48083	1.34874	0.491055	1.53427	-0.233584	2.53083
ENSMUSG00000032515	215418	Csrnp1	protein_coding	MGI Symbol	5	cysteine-serine-rich nuclear protein 1 [Source:MGI Symbol;Acc:MGI:2387989]	1.30972	1.00893	1.61051	3.96773	9.65012	1.61719e-06	4.46858e-05	5.52832	2.47893	4.54888	3.20629	4.71326	3.4025	5.79124
ENSMUSG00000030786	16409	Itgam	protein_coding	MGI Symbol	6	integrin alpha M [Source:MGI Symbol;Acc:MGI:96607]	1.30933	0.451156	2.16751	0.973792	3.38137	0.00660628	0.0258486	-2.43725	2.47827	1.93115	0.833657	1.24021	-0.109849	2.18004
ENSMUSG00000047281	55948	Sfn	protein_coding	MGI Symbol	1	stratifin [Source:MGI Symbol;Acc:MGI:1891831]	1.30913	0.990269	1.628	3.5231	9.09909	2.80974e-06	6.8571e-05	5.02446	2.47793	4.1927	2.97063	4.15461	2.77447	5.55133
ENSMUSG00000086006	100503147	Gm13293	lincRNA	MGI Symbol	1	predicted gene 13293 [Source:MGI Symbol;Acc:MGI:3649469]	1.3058	0.712628	1.89898	1.76815	4.87881	0.000572086	0.00396591	-0.139617	2.47221	2.64136	1.09081	2.15627	1.18414	3.24254
ENSMUSG00000031480	56229	Thsd1	protein_coding	MGI Symbol	3	thrombospondin, type I, domain 1 [Source:MGI Symbol;Acc:MGI:1929096]	1.3048	0.41261	2.197	0.151272	3.2412	0.00841233	0.0310326	-2.52082	2.4705	0.580911	-0.823455	1.08122	-0.233584	2.07508
ENSMUSG00000027977	83398	Ndst3	protein_coding	MGI Symbol	9	N-deacetylase/N-sulfotransferase (heparan glucosaminyl) 3 [Source:MGI Symbol;Acc:MGI:1932544]	1.30371	0.751869	1.85556	2.05177	5.23583	0.000333818	0.00261621	0.357367	2.46863	2.4973	1.39099	2.95314	1.36566	3.47649
ENSMUSG00000009376	17295	Met	protein_coding	MGI Symbol	7	met proto-oncogene [Source:MGI Symbol;Acc:MGI:96969]	1.30284	1.10037	1.50531	5.36587	14.2612	3.62526e-08	2.9637e-06	9.32283	2.46714	6.01441	4.75455	6.01906	4.67546	7.44066
ENSMUSG00000032501	211770	Trib1	protein_coding	MGI Symbol	2	tribbles pseudokinase 1 [Source:MGI Symbol;Acc:MGI:2443397]	1.3021	1.08712	1.51708	5.51588	13.4235	6.60818e-08	4.43119e-06	8.67651	2.46588	6.08942	4.8417	6.25153	4.88086	7.17992
ENSMUSG00000052563	NA	D930048N14Rik	protein_coding	MGI Symbol	2	RIKEN cDNA D930048N14 gene [Source:MGI Symbol;Acc:MGI:2144709]	1.30182	0.475941	2.12769	0.0805146	3.49345	0.00545163	0.0223326	-2.0957	2.46539	0.819918	-0.494148	0.623537	-0.627248	2.26347
ENSMUSG00000021707	13361	Dhfr	protein_coding	MGI Symbol	1	dihydrofolate reductase [Source:MGI Symbol;Acc:MGI:94890]	1.30149	1.016	1.58698	4.26037	10.1035	1.04621e-06	3.15402e-05	5.93656	2.46484	4.81094	3.5547	5.02862	3.64723	5.98038
ENSMUSG00000066894	231668	Vsig10	protein_coding	MGI Symbol	6	V-set and immunoglobulin domain containing 10 [Source:MGI Symbol;Acc:MGI:2448533]	1.30141	0.879158	1.72367	3.92717	6.83063	3.73677e-05	0.000472031	2.23204	2.4647	4.38548	3.023	4.81362	3.4866	4.4275
ENSMUSG00000046223	18793	Plaur	protein_coding	MGI Symbol	6	plasminogen activator, urokinase receptor [Source:MGI Symbol;Acc:MGI:97612]	1.29985	1.091	1.50871	6.52943	13.7933	5.04885e-08	3.62914e-06	8.87928	2.46204	7.0781	5.82741	7.28517	5.92704	7.29681
ENSMUSG00000027832	19288	Ptx3	protein_coding	MGI Symbol	2	pentraxin related gene [Source:MGI Symbol;Acc:MGI:104641]	1.29826	1.1044	1.49212	7.93843	14.8422	2.43533e-08	2.18057e-06	9.60608	2.45932	8.68929	7.31386	8.48359	7.26698	7.61344
ENSMUSG00000019970	20393	Sgk1	protein_coding	MGI Symbol	13	serum/glucocorticoid regulated kinase 1 [Source:MGI Symbol;Acc:MGI:1340062]	1.29641	1.04423	1.54859	5.94736	11.3933	3.29529e-07	1.39904e-05	6.92905	2.45616	6.5176	5.12656	6.68214	5.46312	6.48211
ENSMUSG00000020019	57764	Ntn4	protein_coding	MGI Symbol	2	netrin 4 [Source:MGI Symbol;Acc:MGI:1888978]	1.29459	0.981511	1.60767	3.85513	9.16431	2.62826e-06	6.4915e-05	5.03828	2.45307	4.41858	3.09816	4.60539	3.29838	5.58033
ENSMUSG00000039252	246316	Lgi2	protein_coding	MGI Symbol	2	leucine-rich repeat LGI family, member 2 [Source:MGI Symbol;Acc:MGI:2180196]	1.29412	0.498403	2.08984	0.712082	3.60442	0.00451253	0.0193877	-2.01248	2.45228	1.66301	0.0809669	0.994631	0.109718	2.34558
ENSMUSG00000038011	56087	Dnah10	protein_coding	MGI Symbol	6	dynein, axonemal, heavy chain 10 [Source:MGI Symbol;Acc:MGI:1860299]	1.29401	0.36664	2.22138	1.37898	3.09247	0.0108872	0.0377005	-3.00844	2.45209	1.53469	0.366876	2.63789	0.976451	1.96308
ENSMUSG00000015709	11864	Arnt2	protein_coding	MGI Symbol	13	aryl hydrocarbon receptor nuclear translocator 2 [Source:MGI Symbol;Acc:MGI:107188]	1.29284	0.997543	1.58813	3.77939	9.70307	1.53568e-06	4.34654e-05	5.61236	2.4501	4.40763	3.04849	4.45136	3.2101	5.8137
ENSMUSG00000031665	58198	Sall1	protein_coding	MGI Symbol	1	spalt like transcription factor 1 [Source:MGI Symbol;Acc:MGI:1889585]	1.29276	0.562667	2.02285	1.17958	3.92428	0.00263565	0.0127646	-1.56181	2.44996	1.53469	0.430301	2.18262	0.570691	2.57911
ENSMUSG00000025092	73442	Hspa12a	protein_coding	MGI Symbol	10	heat shock protein 12A [Source:MGI Symbol;Acc:MGI:1920692]	1.29043	0.748953	1.83192	1.83471	5.28168	0.000311917	0.00248392	0.464802	2.44602	2.61622	1.11031	2.31953	1.29278	3.50596
ENSMUSG00000041309	14912	Nkx6-2	protein_coding	MGI Symbol	2	NK6 homeobox 2 [Source:MGI Symbol;Acc:MGI:1352738]	1.28947	0.309797	2.26915	-0.42323	2.91709	0.0147765	0.047693	-2.97059	2.44439	0.229438	-1.465	0.227608	-0.684963	1.83043
ENSMUSG00000024691	107373	Fam111a	protein_coding	MGI Symbol	4	family with sequence similarity 111, member A [Source:MGI Symbol;Acc:MGI:1915508]	1.28922	1.10083	1.47761	5.92084	15.1665	1.96247e-08	1.92886e-06	9.91784	2.44396	6.55819	5.22709	6.57432	5.32375	7.7072
ENSMUSG00000040511	52118	Pvr	protein_coding	MGI Symbol	5	poliovirus receptor [Source:MGI Symbol;Acc:MGI:107741]	1.28918	1.05766	1.52069	5.28568	12.3411	1.51192e-07	7.86087e-06	7.82896	2.44388	5.83668	4.61139	6.03361	4.66105	6.82047
ENSMUSG00000027220	80976	Syt13	protein_coding	MGI Symbol	1	synaptotagmin XIII [Source:MGI Symbol;Acc:MGI:1933945]	1.28899	0.350808	2.22717	0.0612943	3.04496	0.0118248	0.0402194	-2.83374	2.44357	0.472995	-0.17812	0.964573	-1.01427	1.92721
ENSMUSG00000038295	213948	Atg9b	protein_coding	MGI Symbol	3	autophagy related 9B [Source:MGI Symbol;Acc:MGI:2685420]	1.28711	0.812689	1.76153	2.24906	6.01273	0.000110035	0.00108299	1.45309	2.44039	3.01291	1.5985	2.74786	1.63696	3.95847
ENSMUSG00000026202	22145	Tuba4a	protein_coding	MGI Symbol	8	tubulin, alpha 4A [Source:MGI Symbol;Acc:MGI:1095410]	1.28705	1.05362	1.52047	4.77051	12.2198	1.66548e-07	8.50519e-06	7.79121	2.44028	5.46377	4.1591	5.35689	4.10227	6.77846
ENSMUSG00000050064	242109	Zfp697	protein_coding	MGI Symbol	4	zinc finger protein 697 [Source:MGI Symbol;Acc:MGI:2139736]	1.28646	0.821417	1.75151	2.82861	6.13086	9.36309e-05	0.00096109	1.50622	2.43929	3.29627	2.35467	3.67317	1.99035	4.02858
ENSMUSG00000071112	319552	Spx	protein_coding	MGI Symbol	4	spexin hormone [Source:MGI Symbol;Acc:MGI:2442262]	1.286	0.344385	2.22761	0.048329	3.02683	0.012204	0.0411872	-2.86088	2.43851	0.35635	-0.436432	1.08122	-0.80782	1.9135
ENSMUSG00000042286	192187	Stab1	protein_coding	MGI Symbol	13	stabilin 1 [Source:MGI Symbol;Acc:MGI:2178742]	1.28578	0.678683	1.89288	1.5629	4.69385	0.000761679	0.00491461	-0.391536	2.43814	2.35255	1.14853	2.01677	0.73375	3.11823
ENSMUSG00000019278	13479	Dpep1	protein_coding	MGI Symbol	3	dipeptidase 1 [Source:MGI Symbol;Acc:MGI:94917]	1.28522	0.341349	2.22909	-0.0148883	3.01776	0.0123982	0.0416955	-2.86776	2.43719	0.580911	-0.131578	0.661504	-1.17039	1.90664
ENSMUSG00000032548	24059	Slco2a1	protein_coding	MGI Symbol	4	solute carrier organic anion transporter family, member 2a1 [Source:MGI Symbol;Acc:MGI:1346021]	1.28502	1.02618	1.54386	5.09576	11.0028	4.61809e-07	1.75355e-05	6.67281	2.43686	5.63238	4.3516	5.85875	4.54032	6.33554
ENSMUSG00000020607	105005	Fam84a	protein_coding	MGI Symbol	2	family with sequence similarity 84, member A [Source:MGI Symbol;Acc:MGI:2145011]	1.28471	0.423516	2.1459	0.579769	3.30616	0.00751962	0.0285997	-2.48444	2.43633	0.86331	-0.0864898	1.65211	-0.109849	2.1238
ENSMUSG00000002012	93843	Pnck	protein_coding	MGI Symbol	5	pregnancy upregulated non-ubiquitously expressed CaM kinase [Source:MGI Symbol;Acc:MGI:1347357]	1.28157	0.852052	1.7111	7.44794	6.61268	4.94089e-05	0.000588886	1.47312	2.43104	8.16797	6.38475	8.00793	7.2311	4.30619
ENSMUSG00000039385	12563	Cdh6	protein_coding	MGI Symbol	2	cadherin 6 [Source:MGI Symbol;Acc:MGI:107435]	1.28124	0.216368	2.34611	0.0372754	2.66657	0.0228855	0.0667667	-3.45302	2.43047	0.161534	-0.617005	1.28954	-0.684963	1.64044
ENSMUSG00000027560	76829	Dok5	protein_coding	MGI Symbol	1	docking protein 5 [Source:MGI Symbol;Acc:MGI:1924079]	1.27968	0.680612	1.87875	1.4824	4.73418	0.000715296	0.00469399	-0.313285	2.42785	2.22529	1.05101	1.98717	0.666111	3.14551
ENSMUSG00000013846	20442	St3gal1	protein_coding	MGI Symbol	5	ST3 beta-galactoside alpha-2,3-sialyltransferase 1 [Source:MGI Symbol;Acc:MGI:98304]	1.27912	1.00541	1.55283	5.05081	10.3572	8.25643e-07	2.68054e-05	6.06292	2.42691	5.55757	4.49384	5.83403	4.31779	6.08321
ENSMUSG00000030220	11857	Arhgdib	protein_coding	MGI Symbol	5	Rho, GDP dissociation inhibitor (GDI) beta [Source:MGI Symbol;Acc:MGI:101940]	1.27662	1.06266	1.49057	5.1973	13.2237	7.66321e-08	4.97588e-06	8.55447	2.4227	5.87031	4.50861	5.79933	4.61097	7.11559
ENSMUSG00000035158	17342	Mitf	protein_coding	MGI Symbol	8	melanogenesis associated transcription factor [Source:MGI Symbol;Acc:MGI:104554]	1.26981	0.952548	1.58707	3.67465	8.87043	3.56157e-06	8.29684e-05	4.75081	2.41129	4.22633	2.97595	4.41013	3.08619	5.44836
ENSMUSG00000035270	224224	Impg2	protein_coding	MGI Symbol	4	interphotoreceptor matrix proteoglycan 2 [Source:MGI Symbol;Acc:MGI:3044955]	1.26841	0.405249	2.13157	0.539606	3.25678	0.00818882	0.0304121	-2.56035	2.40895	0.884527	-0.436432	1.53427	0.17606	2.08678
ENSMUSG00000038733	226757	Wdr26	protein_coding	MGI Symbol	9	WD repeat domain 26 [Source:MGI Symbol;Acc:MGI:1923825]	1.26758	1.00077	1.5344	8.31758	10.5291	7.05224e-07	2.39202e-05	6.00566	2.40758	8.79505	7.53105	9.11052	7.83371	6.15167
ENSMUSG00000000731	11634	Aire	protein_coding	MGI Symbol	16	autoimmune regulator (autoimmune polyendocrinopathy candidiasis ectodermal dystrophy) [Source:MGI Symbol;Acc:MGI:1338803]	1.26749	0.38299	2.15198	0.71688	3.17591	0.00941922	0.033724	-2.73451	2.40742	1.78085	0.0408895	0.837661	0.208121	2.02599
ENSMUSG00000004885	12904	Crabp2	protein_coding	MGI Symbol	2	cellular retinoic acid binding protein II [Source:MGI Symbol;Acc:MGI:88491]	1.26732	0.448975	2.08566	0.201424	3.43218	0.00605447	0.0241137	-2.2141	2.40713	0.841777	-0.682593	0.837661	-0.191149	2.21792
ENSMUSG00000027510	56190	Rbm38	protein_coding	MGI Symbol	8	RNA binding motif protein 38 [Source:MGI Symbol;Acc:MGI:1889294]	1.26676	0.877495	1.65602	2.8214	7.21225	2.32384e-05	0.000332142	2.95152	2.4062	3.39197	2.25309	3.52657	2.11395	4.63379
ENSMUSG00000068874	20341	Selenbp1	protein_coding	MGI Symbol	5	selenium binding protein 1 [Source:MGI Symbol;Acc:MGI:96825]	1.26642	0.601659	1.93117	2.75141	4.22215	0.00161499	0.00880512	-1.43303	2.40563	3.69789	2.57414	2.98343	1.75018	2.79183
ENSMUSG00000031461	17930	Myom2	protein_coding	MGI Symbol	5	myomesin 2 [Source:MGI Symbol;Acc:MGI:1328358]	1.26452	0.325058	2.20397	1.09899	2.98309	0.0131701	0.0435864	-3.13349	2.40247	1.27031	0.0408895	2.30761	0.777142	1.88041
ENSMUSG00000022816	14314	Fstl1	protein_coding	MGI Symbol	6	follistatin-like 1 [Source:MGI Symbol;Acc:MGI:102793]	1.26427	1.06516	1.46338	8.65678	14.0723	4.13891e-08	3.24554e-06	9.03123	2.40205	9.25934	7.89843	9.31865	8.1507	7.38311
ENSMUSG00000034266	53314	Batf	protein_coding	MGI Symbol	2	basic leucine zipper transcription factor, ATF-like [Source:MGI Symbol;Acc:MGI:1859147]	1.26378	0.783629	1.74393	2.10583	5.83331	0.000141121	0.00132445	1.22383	2.40124	2.78367	1.5985	2.67549	1.36566	3.85041
ENSMUSG00000039005	21898	Tlr4	protein_coding	MGI Symbol	4	toll-like receptor 4 [Source:MGI Symbol;Acc:MGI:96824]	1.26182	1.00904	1.5146	4.83558	11.0631	4.38055e-07	1.71751e-05	6.76421	2.39798	5.36534	4.22094	5.57897	4.17707	6.35847
ENSMUSG00000022637	208650	Cblb	protein_coding	MGI Symbol	7	Casitas B-lineage lymphoma b [Source:MGI Symbol;Acc:MGI:2146430]	1.26179	0.962179	1.56141	5.08415	9.33347	2.21426e-06	5.7046e-05	5.00993	2.39794	5.53511	4.44669	5.91386	4.44095	5.65477
ENSMUSG00000061232	14972	H2-K1	protein_coding	MGI Symbol	16	histocompatibility 2, K1, K region [Source:MGI Symbol;Acc:MGI:95904]	1.2612	1.0157	1.50669	6.05481	11.3858	3.31658e-07	1.40392e-05	6.91113	2.39695	6.8273	5.36129	6.53714	5.49352	6.47931
ENSMUSG00000081071	NA	Gm9836	processed_pseudogene	MGI Symbol	1	predicted pseudogene 9836 [Source:MGI Symbol;Acc:MGI:3642194]	1.25679	0.348182	2.1654	-0.0560585	3.06553	0.0114091	0.0391208	-2.7826	2.38964	0.752279	-0.979575	0.371998	-0.368936	1.94275
ENSMUSG00000044390	332359	Tigd3	protein_coding	MGI Symbol	2	tigger transposable element derived 3 [Source:MGI Symbol;Acc:MGI:2681860]	1.25571	0.406172	2.10525	0.360549	3.27587	0.00792321	0.0297172	-2.50161	2.38785	1.22112	0.0408895	0.698499	-0.518314	2.1011
ENSMUSG00000042678	17910	Myo15	protein_coding	MGI Symbol	5	myosin XV [Source:MGI Symbol;Acc:MGI:1261811]	1.25365	0.464491	2.04281	0.233408	3.52072	0.00520358	0.0215377	-2.07303	2.38444	0.797722	-0.380937	0.933877	-0.41703	2.2837
ENSMUSG00000025757	18415	Hspa4l	protein_coding	MGI Symbol	8	heat shock protein 4 like [Source:MGI Symbol;Acc:MGI:107422]	1.25269	1.01672	1.48867	4.71628	11.7651	2.41181e-07	1.09839e-05	7.409	2.38286	5.36251	4.01656	5.32324	4.16283	6.61766
ENSMUSG00000030351	68498	Tspan11	protein_coding	MGI Symbol	2	tetraspanin 11 [Source:MGI Symbol;Acc:MGI:1915748]	1.25212	0.892135	1.6121	3.1456	7.70874	1.28511e-05	0.000210277	3.50712	2.38191	3.74505	2.387	3.81046	2.63991	4.89106
ENSMUSG00000017009	20971	Sdc4	protein_coding	MGI Symbol	2	syndecan 4 [Source:MGI Symbol;Acc:MGI:1349164]	1.25115	1.06777	1.43453	8.88882	15.1209	2.02242e-08	1.93478e-06	9.79003	2.38032	9.59644	8.22157	9.43085	8.30644	7.69413
ENSMUSG00000097928	NA	Gm26578	lincRNA	MGI Symbol	1	predicted gene, 26578 [Source:MGI Symbol;Acc:MGI:5477072]	1.25018	0.783015	1.71735	2.59705	5.93089	0.000123191	0.00119044	1.26955	2.37872	3.06958	1.81595	3.41431	2.08834	3.90942
ENSMUSG00000041324	16323	Inhba	protein_coding	MGI Symbol	2	inhibin beta-A [Source:MGI Symbol;Acc:MGI:96570]	1.24939	0.736532	1.76226	4.24928	5.39906	0.000262531	0.00217638	0.101852	2.37742	4.56703	3.34441	5.23942	3.84626	3.58082
ENSMUSG00000002250	19015	Ppard	protein_coding	MGI Symbol	9	peroxisome proliferator activator receptor delta [Source:MGI Symbol;Acc:MGI:101884]	1.24833	1.00722	1.48945	6.30206	11.4742	3.07676e-07	1.3219e-05	6.97054	2.37567	6.94558	5.86233	6.90276	5.49758	6.51191
ENSMUSG00000002250	69050	Ppard	protein_coding	MGI Symbol	9	peroxisome proliferator activator receptor delta [Source:MGI Symbol;Acc:MGI:101884]	1.24833	1.00722	1.48945	6.30206	11.4742	3.07676e-07	1.3219e-05	6.97054	2.37567	6.94558	5.86233	6.90276	5.49758	6.51191
ENSMUSG00000028341	18124	Nr4a3	protein_coding	MGI Symbol	4	nuclear receptor subfamily 4, group A, member 3 [Source:MGI Symbol;Acc:MGI:1352457]	1.24678	0.734537	1.75902	2.04635	5.39429	0.000264367	0.00218655	0.594072	2.37311	2.53133	1.4836	2.83351	1.33695	3.57779
ENSMUSG00000039208	210029	Metrnl	protein_coding	MGI Symbol	3	meteorin, glial cell differentiation regulator-like [Source:MGI Symbol;Acc:MGI:2384806]	1.24539	0.897915	1.59287	4.41986	7.9433	9.80732e-06	0.000171201	3.54353	2.37083	4.86798	3.64436	5.24881	3.91828	5.00845
ENSMUSG00000034248	67712	Slc25a37	protein_coding	MGI Symbol	4	solute carrier family 25, member 37 [Source:MGI Symbol;Acc:MGI:1914962]	1.2452	1.03096	1.45944	6.25849	12.881	9.92764e-08	5.86571e-06	8.17831	2.37051	6.82181	5.51913	6.94522	5.74779	7.00315
ENSMUSG00000031963	73230	Bmper	protein_coding	MGI Symbol	3	BMP-binding endothelial regulator [Source:MGI Symbol;Acc:MGI:1920480]	1.24172	0.857111	1.62632	3.79165	7.15529	2.49181e-05	0.00035022	2.68117	2.3648	4.56867	3.38099	4.21968	2.99724	4.60348
ENSMUSG00000035671	212168	Zswim4	protein_coding	MGI Symbol	1	zinc finger SWIM-type containing 4 [Source:MGI Symbol;Acc:MGI:2443726]	1.24145	1.00598	1.47692	5.08186	11.6845	2.57878e-07	1.14881e-05	7.28932	2.36436	5.61582	4.49384	5.7972	4.42057	6.58859
ENSMUSG00000059406	432478	Tmprss9	protein_coding	MGI Symbol	3	transmembrane protease, serine 9 [Source:MGI Symbol;Acc:MGI:3612246]	1.24135	0.513929	1.96877	0.835919	3.78206	0.0033428	0.0153747	-1.73701	2.36419	1.28634	-0.000333191	1.67084	0.386827	2.47589
ENSMUSG00000044303	12578	Cdkn2a	protein_coding	MGI Symbol	2	cyclin dependent kinase inhibitor 2A [Source:MGI Symbol;Acc:MGI:104738]	1.2401	0.564512	1.91569	1.52001	4.06812	0.00207759	0.0106782	-1.39251	2.36215	1.87925	0.685558	2.46618	1.04905	2.68244
ENSMUSG00000100213	NA	Gm28151	lincRNA	MGI Symbol	1	predicted gene 28151 [Source:MGI Symbol;Acc:MGI:5578857]	1.23964	0.470004	2.00927	0.576241	3.56969	0.00478699	0.0202456	-2.04704	2.36139	1.34874	-0.275968	1.02407	0.208121	2.31994
ENSMUSG00000036995	230837	Asap3	protein_coding	MGI Symbol	1	ArfGAP with SH3 domain, ankyrin repeat and PH domain 3 [Source:MGI Symbol;Acc:MGI:2684986]	1.23948	0.480332	1.99863	3.65709	3.61853	0.00440571	0.0190772	-2.69007	2.36114	3.84042	2.52414	4.81362	3.4502	2.35598
ENSMUSG00000033998	16525	Kcnk1	protein_coding	MGI Symbol	2	potassium channel, subfamily K, member 1 [Source:MGI Symbol;Acc:MGI:109322]	1.23935	1.04157	1.43714	5.69512	13.8875	4.71939e-08	3.47298e-06	9.01206	2.36093	6.30146	5.00943	6.33099	5.1386	7.32611
ENSMUSG00000080982	NA	Gm13549	processed_pseudogene	MGI Symbol	1	predicted gene 13549 [Source:MGI Symbol;Acc:MGI:3651027]	1.23839	0.330949	2.14582	-0.0817972	3.02454	0.0122527	0.0413027	-2.84542	2.35934	0.444706	-1.06446	0.661504	-0.368936	1.91177
ENSMUSG00000028977	69743	Casz1	protein_coding	MGI Symbol	6	castor zinc finger 1 [Source:MGI Symbol;Acc:MGI:1196251]	1.23609	0.725943	1.74624	2.09228	5.37	0.00027393	0.00225368	0.548373	2.35559	2.56457	1.54219	2.88256	1.37981	3.56236
ENSMUSG00000023087	12457	Noct	protein_coding	MGI Symbol	4	nocturnin [Source:MGI Symbol;Acc:MGI:109382]	1.2355	0.994011	1.47699	4.86739	11.3387	3.45253e-07	1.44023e-05	7.0102	2.35463	5.40166	4.26727	5.57773	4.22291	6.46186
ENSMUSG00000027536	66371	Chmp4c	protein_coding	MGI Symbol	2	charged multivesicular body protein 4C [Source:MGI Symbol;Acc:MGI:1913621]	1.23397	0.519446	1.94849	0.867569	3.82744	0.00309791	0.0144475	-1.66891	2.35213	1.56128	-0.0427685	1.40595	0.545817	2.50893
ENSMUSG00000029552	21753	Tes	protein_coding	MGI Symbol	5	testis derived transcript [Source:MGI Symbol;Acc:MGI:105081]	1.23378	0.776688	1.69088	3.365	5.98207	0.000114778	0.00112097	1.1743	2.35183	3.85124	2.4029	4.15461	3.05127	3.94014
ENSMUSG00000027074	58207	Slc43a3	protein_coding	MGI Symbol	6	solute carrier family 43, member 3 [Source:MGI Symbol;Acc:MGI:1931054]	1.23177	1.03213	1.4314	6.29599	13.6748	5.49993e-08	3.79442e-06	8.80197	2.34854	6.99183	5.63724	6.82909	5.72581	7.25964
ENSMUSG00000092286	NA	Dtnbos	antisense	MGI Symbol	1	dystrobrevin, beta, opposite strand [Source:MGI Symbol;Acc:MGI:5141913]	1.22807	0.274903	2.18124	-0.416096	2.85545	0.016455	0.0515003	-3.073	2.34253	0.0153133	-1.15466	0.417086	-0.942121	1.7837
ENSMUSG00000030022	101401	Adamts9	protein_coding	MGI Symbol	6	a disintegrin-like and metallopeptidase (reprolysin type) with thrombospondin type 1 motif, 9 [Source:MGI Symbol;Acc:MGI:1916320]	1.22805	0.989545	1.46656	4.60963	11.4112	3.24549e-07	1.38198e-05	7.11083	2.34251	5.19536	4.04975	5.25348	3.93993	6.48872
ENSMUSG00000029471	207565	Camkk2	protein_coding	MGI Symbol	11	calcium/calmodulin-dependent protein kinase kinase 2, beta [Source:MGI Symbol;Acc:MGI:2444812]	1.22789	0.964086	1.4917	5.6912	10.3156	8.58068e-07	2.74238e-05	5.93398	2.34225	6.39452	5.25582	6.20408	4.91039	6.06648
ENSMUSG00000031520	22341	Vegfc	protein_coding	MGI Symbol	3	vascular endothelial growth factor C [Source:MGI Symbol;Acc:MGI:109124]	1.22571	0.568715	1.8827	1.42237	4.13473	0.00186249	0.00981876	-1.26784	2.3387	2.29032	0.833657	1.72563	0.839878	2.72991
ENSMUSG00000047343	433294	Mettl21c	protein_coding	MGI Symbol	3	methyltransferase like 21C [Source:MGI Symbol;Acc:MGI:3611450]	1.22565	0.492536	1.95877	0.873124	3.70522	0.0038045	0.0170289	-1.87189	2.33861	1.2541	0.334086	1.76104	0.14327	2.4197
ENSMUSG00000054871	72309	Tmem158	protein_coding	MGI Symbol	1	transmembrane protein 158 [Source:MGI Symbol;Acc:MGI:1919559]	1.22363	0.702408	1.74485	3.14663	5.20294	0.000350536	0.00270878	0.0590727	2.33533	3.53301	2.20855	4.04397	2.80099	3.45527
ENSMUSG00000025855	19085	Prkar1b	protein_coding	MGI Symbol	11	protein kinase, cAMP dependent regulatory, type I beta [Source:MGI Symbol;Acc:MGI:97759]	1.21887	0.7137	1.72403	2.44467	5.34739	0.000283158	0.00230736	0.44124	2.32764	2.89763	1.5985	3.2558	2.02676	3.54797
ENSMUSG00000098900	NA	Gm18190	transcribed_unprocessed_pseudogene	MGI Symbol	4	predicted gene, 18190 [Source:MGI Symbol;Acc:MGI:5010375]	1.21834	0.197542	2.23915	-0.135318	2.64514	0.023758	0.0686328	-3.4604	2.3268	0.0532812	-0.617005	0.964573	-0.942121	1.62419
ENSMUSG00000083899	NA	Gm12346	transcribed_processed_pseudogene	MGI Symbol	1	predicted gene 12346 [Source:MGI Symbol;Acc:MGI:3649810]	1.21631	0.830129	1.60248	4.51927	6.98034	3.09496e-05	0.00040671	2.30488	2.32351	4.90868	3.73192	5.38411	4.05237	4.50934
ENSMUSG00000032902	20501	Slc16a1	protein_coding	MGI Symbol	1	solute carrier family 16 (monocarboxylic acid transporters), member 1 [Source:MGI Symbol;Acc:MGI:106013]	1.21606	1.04701	1.38512	7.76986	15.9421	1.19087e-08	1.34559e-06	10.3667	2.32312	8.41466	7.19678	8.34025	7.12777	7.92414
ENSMUSG00000059498	14131	Fcgr3	protein_coding	MGI Symbol	4	Fc receptor, IgG, low affinity III [Source:MGI Symbol;Acc:MGI:95500]	1.21439	0.139578	2.28919	-0.170226	2.50407	0.0303832	0.0827007	-3.68785	2.32042	0.729009	-0.131578	0.0671432	-1.34548	1.51737
ENSMUSG00000032020	72828	Ubash3b	protein_coding	MGI Symbol	6	ubiquitin associated and SH3 domain containing, B [Source:MGI Symbol;Acc:MGI:1920078]	1.21017	0.731928	1.68841	2.45203	5.60816	0.00019406	0.00170862	0.828732	2.31365	2.89763	1.73035	3.2558	1.92433	3.71206
ENSMUSG00000021135	20493	Slc10a1	protein_coding	MGI Symbol	4	solute carrier family 10 (sodium/bile acid cotransporter family), member 1 [Source:MGI Symbol;Acc:MGI:97379]	1.2096	0.283366	2.13583	0.306593	2.89428	0.0153764	0.0490555	-3.12799	2.31273	0.580911	0.0408895	1.28954	-0.684963	1.81315
ENSMUSG00000043067	244745	Dpy19l1	protein_coding	MGI Symbol	6	dpy-19-like 1 (C. elegans) [Source:MGI Symbol;Acc:MGI:1915685]	1.20931	0.952578	1.46604	5.56024	10.4395	7.65479e-07	2.55044e-05	6.07151	2.31227	6.01862	4.98983	6.32213	4.91039	6.11607
ENSMUSG00000083668	NA	Gm5648	processed_pseudogene	MGI Symbol	1	predicted pseudogene 5648 [Source:MGI Symbol;Acc:MGI:3647868]	1.20708	0.26292	2.15125	-0.350577	2.83341	0.0171004	0.0531494	-3.11923	2.3087	0.161534	-1.25088	0.371998	-0.684963	1.76699
ENSMUSG00000028197	71355	Col24a1	protein_coding	MGI Symbol	4	collagen, type XXIV, alpha 1 [Source:MGI Symbol;Acc:MGI:1918605]	1.20671	0.875021	1.53841	3.76081	8.06283	8.5648e-06	0.000155014	3.81273	2.30811	4.23254	3.16027	4.51755	3.13287	5.06728
ENSMUSG00000002983	19698	Relb	protein_coding	MGI Symbol	10	avian reticuloendotheliosis viral (v-rel) oncogene related B [Source:MGI Symbol;Acc:MGI:103289]	1.20645	0.945099	1.46779	4.49701	10.2308	9.28425e-07	2.89628e-05	6.02026	2.30768	5.16425	3.98786	5.02316	3.81277	6.03225
ENSMUSG00000051790	216856	Nlgn2	protein_coding	MGI Symbol	4	neuroligin 2 [Source:MGI Symbol;Acc:MGI:2681835]	1.20528	0.992318	1.41823	6.18642	12.5433	1.28911e-07	6.92837e-06	7.90516	2.30581	6.6815	5.59288	6.90177	5.56954	6.88971
ENSMUSG00000026979	215632	Psd4	protein_coding	MGI Symbol	10	pleckstrin and Sec7 domain containing 4 [Source:MGI Symbol;Acc:MGI:2674093]	1.2048	0.495247	1.91436	0.852646	3.76313	0.00345086	0.0157807	-1.77434	2.30506	1.46597	0.549354	1.42814	-0.0328867	2.46207
ENSMUSG00000005087	12505	Cd44	protein_coding	MGI Symbol	9	CD44 antigen [Source:MGI Symbol;Acc:MGI:88338]	1.20445	0.973157	1.43574	8.17778	11.5412	2.90744e-07	1.26048e-05	6.95711	2.30449	8.62781	7.51468	8.93527	7.63337	6.53649
ENSMUSG00000020131	18551	Pcsk4	protein_coding	MGI Symbol	6	proprotein convertase subtilisin/kexin type 4 [Source:MGI Symbol;Acc:MGI:97514]	1.20435	0.770355	1.63834	2.93736	6.1502	9.12061e-05	0.000942085	1.50785	2.30433	3.37708	2.19948	3.74123	2.43165	4.03998
ENSMUSG00000028961	110208	Pgd	protein_coding	MGI Symbol	5	phosphogluconate dehydrogenase [Source:MGI Symbol;Acc:MGI:97553]	1.20402	1.03941	1.36864	7.80511	16.2102	1.00725e-08	1.19455e-06	10.543	2.30381	8.40459	7.16799	8.4097	7.23815	7.99686
ENSMUSG00000020334	30805	Slc22a4	protein_coding	MGI Symbol	3	solute carrier family 22 (organic cation transporter), member 4 [Source:MGI Symbol;Acc:MGI:1353479]	1.20333	0.79238	1.61428	2.59088	6.48957	5.80083e-05	0.000670141	2.04611	2.30271	3.13743	2.04596	3.2558	1.92433	4.23651
ENSMUSG00000005057	23921	Sh2b2	protein_coding	MGI Symbol	5	SH2B adaptor protein 2 [Source:MGI Symbol;Acc:MGI:1345171]	1.2009	0.802751	1.59904	2.89545	6.68472	4.50217e-05	0.00054844	2.24781	2.29883	3.57603	2.44189	3.3919	2.172	4.34658
ENSMUSG00000025128	59058	Bhlhe22	protein_coding	MGI Symbol	1	basic helix-loop-helix family, member e22 [Source:MGI Symbol;Acc:MGI:1930001]	1.20065	0.257553	2.14374	-0.156959	2.8215	0.0174599	0.0539163	-3.16894	2.29843	0.161534	-0.617005	0.769757	-0.942121	1.75796
ENSMUSG00000033949	28105	Trim36	protein_coding	MGI Symbol	3	tripartite motif-containing 36 [Source:MGI Symbol;Acc:MGI:106264]	1.19925	0.46358	1.93492	0.789073	3.61282	0.00444858	0.0192107	-2.01143	2.2962	1.1702	0.157929	1.65211	0.17606	2.35178
ENSMUSG00000094568	NA	Smarce1-ps1	processed_pseudogene	MGI Symbol	1	SWI/SNF related, matrix associated, actin dependent regulator of chromatin, subfamily e, member 1, pseodogene 1 [Source:MGI Symbol;Acc:MGI:3037673]	1.19809	0.0858294	2.31036	-0.16156	2.38728	0.0372186	0.0958346	-3.87521	2.29436	0.729009	-1.465	0.122638	-0.0328867	1.42924
ENSMUSG00000022416	239556	Cacna1i	protein_coding	MGI Symbol	6	calcium channel, voltage-dependent, alpha 1I subunit [Source:MGI Symbol;Acc:MGI:2178051]	1.19665	0.351006	2.0423	0.0510487	3.13617	0.0100914	0.0355716	-2.68254	2.29207	0.554679	-0.751306	0.769757	-0.368936	1.99605
ENSMUSG00000026470	58244	Stx6	protein_coding	MGI Symbol	10	syntaxin 6 [Source:MGI Symbol;Acc:MGI:1926235]	1.19541	0.990032	1.40079	5.39128	12.8997	9.78715e-08	5.82762e-06	8.27276	2.2901	5.95423	4.83732	6.02544	4.74813	7.00934
ENSMUSG00000003665	15116	Has1	protein_coding	MGI Symbol	2	hyaluronan synthase 1 [Source:MGI Symbol;Acc:MGI:106590]	1.19316	0.508029	1.87829	2.23657	3.85962	0.00293556	0.0138616	-1.9088	2.28653	2.44827	1.73035	3.29256	1.47511	2.53231
ENSMUSG00000032348	14860	Gsta4	protein_coding	MGI Symbol	2	glutathione S-transferase, alpha 4 [Source:MGI Symbol;Acc:MGI:1309515]	1.18985	0.432609	1.9471	1.67167	3.48239	0.00555575	0.022585	-2.41404	2.2813	1.92092	0.711321	2.70306	1.35138	2.25526
ENSMUSG00000035678	21950	Tnfsf9	protein_coding	MGI Symbol	1	tumor necrosis factor (ligand) superfamily, member 9 [Source:MGI Symbol;Acc:MGI:1101058]	1.18923	0.855284	1.52317	3.68686	7.89247	1.03938e-05	0.000179053	3.62113	2.2803	4.3573	3.25528	4.18425	2.95063	4.98323
ENSMUSG00000026072	16177	Il1r1	protein_coding	MGI Symbol	3	interleukin 1 receptor, type I [Source:MGI Symbol;Acc:MGI:96545]	1.18899	0.98419	1.39378	5.58714	12.8669	1.00355e-07	5.86571e-06	8.2246	2.27992	6.23693	4.95116	6.12306	5.03739	6.99846
ENSMUSG00000033948	74464	Zswim5	protein_coding	MGI Symbol	1	zinc finger SWIM-type containing 5 [Source:MGI Symbol;Acc:MGI:1921714]	1.18823	0.274163	2.10229	0.0577664	2.881	0.0157372	0.0499289	-3.10817	2.27873	0.86331	-0.899404	0.417086	-0.149926	1.80307
ENSMUSG00000004151	14009	Etv1	protein_coding	MGI Symbol	13	ets variant 1 [Source:MGI Symbol;Acc:MGI:99254]	1.18677	0.708564	1.66498	2.13769	5.5001	0.000226686	0.0019409	0.731243	2.27643	2.70237	1.39099	2.7741	1.68332	3.64457
ENSMUSG00000090891	52372	D6Ertd527e	protein_coding	MGI Symbol	5	DNA segment, Chr 6, ERATO Doi 527, expressed [Source:MGI Symbol;Acc:MGI:1261919]	1.18664	0.315244	2.05803	-0.0349549	3.01803	0.0123924	0.0416955	-2.86467	2.27622	0.415851	-0.823455	0.734568	-0.466783	1.90684
ENSMUSG00000046079	231549	Lrrc8d	protein_coding	MGI Symbol	10	leucine rich repeat containing 8D [Source:MGI Symbol;Acc:MGI:1922368]	1.18627	0.967541	1.405	6.02177	12.0199	1.9569e-07	9.55152e-06	7.47418	2.27563	6.57297	5.55781	6.65652	5.29977	6.70843
ENSMUSG00000031266	11605	Gla	protein_coding	MGI Symbol	2	galactosidase, alpha [Source:MGI Symbol;Acc:MGI:1347344]	1.18248	0.880377	1.48458	3.92243	8.67485	4.37915e-06	9.43555e-05	4.48448	2.26966	4.60428	3.40881	4.40455	3.27208	5.35861
ENSMUSG00000019889	19272	Ptprk	protein_coding	MGI Symbol	11	protein tyrosine phosphatase, receptor type, K [Source:MGI Symbol;Acc:MGI:103310]	1.18016	0.998765	1.36156	6.23026	14.4187	3.24989e-08	2.75952e-06	9.36234	2.26603	6.85779	5.65394	6.78085	5.62847	7.48813
ENSMUSG00000044005	216456	Gls2	protein_coding	MGI Symbol	11	glutaminase 2 (liver, mitochondrial) [Source:MGI Symbol;Acc:MGI:2143539]	1.1787	0.55678	1.80062	1.36283	4.20038	0.00167319	0.00904004	-1.14933	2.26373	2.05796	1.01008	1.81257	0.570691	2.77645
ENSMUSG00000033213	433470	AA467197	protein_coding	MGI Symbol	4	expressed sequence AA467197 [Source:MGI Symbol;Acc:MGI:3034182]	1.17817	0.0773259	2.27902	-0.183493	2.37193	0.0382217	0.0976987	-3.89447	2.2629	0.386408	-1.5853	0.460807	0.00410751	1.41769
ENSMUSG00000021108	18755	Prkch	protein_coding	MGI Symbol	4	protein kinase C, eta [Source:MGI Symbol;Acc:MGI:97600]	1.17805	0.59514	1.76095	1.6073	4.47903	0.0010685	0.00639246	-0.742602	2.2627	2.02967	0.967958	2.40034	1.03124	2.97123
ENSMUSG00000029228	16924	Lnx1	protein_coding	MGI Symbol	9	ligand of numb-protein X 1 [Source:MGI Symbol;Acc:MGI:1278335]	1.17797	0.259766	2.09617	-0.131758	2.84325	0.0168092	0.0524432	-3.13879	2.26258	0.580911	-1.06446	0.325455	-0.368936	1.77445
ENSMUSG00000020437	246177	Myo1g	protein_coding	MGI Symbol	7	myosin IG [Source:MGI Symbol;Acc:MGI:1927091]	1.17524	0.287865	2.06262	-0.268378	2.93521	0.0143168	0.0464809	-2.96636	2.25831	0.35635	-0.899404	0.277361	-0.80782	1.84415
ENSMUSG00000051375	75599	Pcdh1	protein_coding	MGI Symbol	6	protocadherin 1 [Source:MGI Symbol;Acc:MGI:104692]	1.17511	0.78194	1.56829	3.81013	6.62391	4.86956e-05	0.000583291	1.96811	2.25811	4.61066	3.31531	4.14459	3.16997	4.31251
ENSMUSG00000046982	110796	Tshz1	protein_coding	MGI Symbol	4	teashirt zinc finger family member 1 [Source:MGI Symbol;Acc:MGI:1346031]	1.17216	0.95503	1.38929	5.91303	11.9642	2.04769e-07	9.79478e-06	7.43559	2.25349	6.39867	5.36637	6.60508	5.282	6.68874
ENSMUSG00000022148	23880	Fyb	protein_coding	MGI Symbol	10	FYN binding protein [Source:MGI Symbol;Acc:MGI:1346327]	1.17049	0.66677	1.67421	1.87675	5.14989	0.000379408	0.00287906	0.254811	2.25088	2.40488	1.32577	2.52914	1.24722	3.42089
ENSMUSG00000002699	16822	Lcp2	protein_coding	MGI Symbol	4	lymphocyte cytosolic protein 2 [Source:MGI Symbol;Acc:MGI:1321402]	1.17021	0.217162	2.12325	-0.131602	2.72126	0.020801	0.0619798	-3.33793	2.25044	0.126345	-0.682593	0.837661	-0.80782	1.68192
ENSMUSG00000000627	20355	Sema4f	protein_coding	MGI Symbol	4	sema domain, immunoglobulin domain (Ig), TM domain, and short cytoplasmic domain [Source:MGI Symbol;Acc:MGI:1340055]	1.16892	0.52097	1.81688	2.68016	3.99818	0.00233165	0.0116704	-1.78716	2.24844	2.99351	1.62585	3.6163	2.48496	2.63234
ENSMUSG00000034839	67557	Larp6	protein_coding	MGI Symbol	1	La ribonucleoprotein domain family, member 6 [Source:MGI Symbol;Acc:MGI:1914807]	1.16723	0.617221	1.71723	1.77453	4.70336	0.000750457	0.00487287	-0.418907	2.2458	2.35255	0.946425	2.37771	1.42143	3.12467
ENSMUSG00000005803	59010	Sqor	protein_coding	MGI Symbol	9	sulfide quinone oxidoreductase [Source:MGI Symbol;Acc:MGI:1929899]	1.16638	0.763175	1.56959	3.16097	6.41108	6.43219e-05	0.000722803	1.82207	2.24449	3.57928	2.51685	3.94354	2.60421	4.19164
ENSMUSG00000026820	96979	Ptges2	protein_coding	MGI Symbol	3	prostaglandin E synthase 2 [Source:MGI Symbol;Acc:MGI:1917592]	1.16508	0.870859	1.45931	4.24496	8.77602	3.9334e-06	8.90289e-05	4.53769	2.24246	4.90738	3.80553	4.72899	3.53795	5.40523
ENSMUSG00000039903	70967	Eva1c	protein_coding	MGI Symbol	11	eva-1 homolog C (C. elegans) [Source:MGI Symbol;Acc:MGI:1918217]	1.16414	0.522625	1.80566	1.45092	4.02177	0.00224251	0.011323	-1.45936	2.241	1.84719	1.09081	2.24647	0.61919	2.64927
ENSMUSG00000060594	244864	Layn	protein_coding	MGI Symbol	4	layilin [Source:MGI Symbol;Acc:MGI:2685357]	1.16177	0.909802	1.41373	4.3492	10.2188	9.38919e-07	2.91004e-05	6.03126	2.23731	4.90479	3.70972	4.96172	3.82056	6.02737
ENSMUSG00000029657	15505	Hsph1	protein_coding	MGI Symbol	11	heat shock 105kDa/110kDa protein 1 [Source:MGI Symbol;Acc:MGI:105053]	1.16122	0.864568	1.45788	7.72069	8.67527	4.37717e-06	9.43555e-05	4.06044	2.23647	8.09945	6.99394	8.50822	7.28117	5.35881
ENSMUSG00000022372	20491	Sla	protein_coding	MGI Symbol	5	src-like adaptor [Source:MGI Symbol;Acc:MGI:104295]	1.15882	0.263177	2.05447	0.240908	2.86748	0.0161129	0.0508063	-3.16306	2.23275	0.656859	0.119961	0.994631	-0.80782	1.79283
ENSMUSG00000074676	14239	Foxs1	protein_coding	MGI Symbol	1	forkhead box S1 [Source:MGI Symbol;Acc:MGI:95546]	1.15565	0.419226	1.89207	1.04585	3.47791	0.00559846	0.0227007	-2.28785	2.22785	1.33339	0.491055	1.97215	0.386827	2.25193
ENSMUSG00000056758	15364	Hmga2	protein_coding	MGI Symbol	3	high mobility group AT-hook 2 [Source:MGI Symbol;Acc:MGI:101761]	1.15355	0.755578	1.55151	6.67955	6.42402	6.32322e-05	0.000714977	1.24506	2.2246	6.974	5.88089	7.55127	6.31204	4.19906
ENSMUSG00000028681	19207	Ptch2	protein_coding	MGI Symbol	6	patched 2 [Source:MGI Symbol;Acc:MGI:1095405]	1.15225	0.320512	1.98399	0.369459	3.07029	0.011315	0.0388819	-2.8472	2.22261	0.752279	0.0809669	1.1629	-0.518314	1.94634
ENSMUSG00000028970	18669	Abcb1b	protein_coding	MGI Symbol	9	ATP-binding cassette, sub-family B (MDR/TAP), member 1B [Source:MGI Symbol;Acc:MGI:97568]	1.15185	0.878894	1.42481	4.44421	9.3523	2.17276e-06	5.62799e-05	5.13066	2.22199	4.93815	3.76612	5.11838	3.95417	5.66299
ENSMUSG00000002289	57875	Angptl4	protein_coding	MGI Symbol	4	angiopoietin-like 4 [Source:MGI Symbol;Acc:MGI:1888999]	1.15107	0.862943	1.43919	4.29588	8.85403	3.62331e-06	8.38621e-05	4.6148	2.22078	4.94195	3.86412	4.78381	3.59363	5.44089
ENSMUSG00000090958	434215	Lrrc32	protein_coding	MGI Symbol	3	leucine rich repeat containing 32 [Source:MGI Symbol;Acc:MGI:93882]	1.15043	0.971356	1.32951	6.46746	14.2379	3.68476e-08	2.98736e-06	9.21422	2.2198	7.07608	5.92903	7.00736	5.85736	7.43359
ENSMUSG00000045075	NA	Gm9796	lincRNA	MGI Symbol	2	predicted gene 9796 [Source:MGI Symbol;Acc:MGI:3648412]	1.14924	0.14521	2.15326	-0.426528	2.53679	0.0287001	0.0791252	-3.58951	2.21796	0.0532812	-1.465	0.277361	-0.571753	1.54212
ENSMUSG00000056220	18783	Pla2g4a	protein_coding	MGI Symbol	6	phospholipase A2, group IVA (cytosolic, calcium-dependent) [Source:MGI Symbol;Acc:MGI:1195256]	1.14922	0.918667	1.37977	5.13387	11.0472	4.44205e-07	1.72784e-05	6.70442	2.21794	5.62767	4.51411	5.79933	4.59439	6.35242
ENSMUSG00000001622	12994	Csn3	protein_coding	MGI Symbol	6	casein kappa [Source:MGI Symbol;Acc:MGI:107461]	1.14569	0.346478	1.94489	0.326423	3.17706	0.00940034	0.0336732	-2.66271	2.21251	1.06262	-0.0864898	0.698499	-0.368936	2.02686
ENSMUSG00000099879	NA	Gm29123	antisense	MGI Symbol	1	predicted gene 29123 [Source:MGI Symbol;Acc:MGI:5579829]	1.14445	0.271287	2.01761	-0.204097	2.90484	0.0150958	0.0484619	-3.02647	2.21062	0.325653	-0.751306	0.417086	-0.80782	1.82114
ENSMUSG00000024052	64898	Lpin2	protein_coding	MGI Symbol	13	lipin 2 [Source:MGI Symbol;Acc:MGI:1891341]	1.14432	0.875363	1.41327	5.32616	9.4295	2.01119e-06	5.34456e-05	5.07228	2.21041	5.79457	4.59591	6.01723	4.89693	5.69655
ENSMUSG00000045790	100503884	Ccdc149	protein_coding	MGI Symbol	3	coiled-coil domain containing 149 [Source:MGI Symbol;Acc:MGI:2685293]	1.14349	0.365852	1.92112	0.509683	3.25893	0.0081584	0.0303298	-2.55756	2.20914	1.11741	0.266182	1.02407	-0.368936	2.0884
ENSMUSG00000031493	243897	Ggn	protein_coding	MGI Symbol	5	gametogenetin [Source:MGI Symbol;Acc:MGI:2181461]	1.1431	0.622443	1.66377	1.99873	4.86575	0.000583673	0.00402872	-0.210695	2.20856	2.50417	1.65269	2.63789	1.20017	3.23383
ENSMUSG00000038352	217151	Arl5c	protein_coding	MGI Symbol	2	ADP-ribosylation factor-like 5C [Source:MGI Symbol;Acc:MGI:3028577]	1.14086	0.202002	2.07973	0.0955502	2.6931	0.0218495	0.064435	-3.42401	2.20513	0.294289	-0.554269	1.10896	-0.466783	1.66056
ENSMUSG00000040751	56743	Lat2	protein_coding	MGI Symbol	10	linker for activation of T cells family, member 2 [Source:MGI Symbol;Acc:MGI:1926479]	1.13904	0.118347	2.15974	0.480093	2.47322	0.0320582	0.0860729	-3.85904	2.20235	0.50074	-0.17812	1.7076	-0.109849	1.49406
ENSMUSG00000101262	NA	Gm8326	processed_pseudogene	MGI Symbol	1	predicted gene 8326 [Source:MGI Symbol;Acc:MGI:3644839]	1.13889	0.387463	1.89031	2.28086	3.35904	0.00686489	0.0266103	-2.78114	2.20211	2.39012	1.65269	3.40874	1.67187	2.16337
ENSMUSG00000032773	12669	Chrm1	protein_coding	MGI Symbol	3	cholinergic receptor, muscarinic 1, CNS [Source:MGI Symbol;Acc:MGI:88396]	1.13718	0.198779	2.07559	0.609138	2.68572	0.022133	0.0649929	-3.53491	2.19951	0.729009	-0.226215	1.72563	0.208121	1.65496
ENSMUSG00000056116	15039	H2-T22	protein_coding	MGI Symbol	5	histocompatibility 2, T region locus 22 [Source:MGI Symbol;Acc:MGI:95956]	1.136	0.775715	1.49629	3.90985	6.98796	3.06563e-05	0.000403999	2.43496	2.19771	4.38734	3.58637	4.57089	3.09479	4.51348
ENSMUSG00000056116	15051	H2-T22	protein_coding	MGI Symbol	5	histocompatibility 2, T region locus 22 [Source:MGI Symbol;Acc:MGI:95956]	1.136	0.775715	1.49629	3.90985	6.98796	3.06563e-05	0.000403999	2.43496	2.19771	4.38734	3.58637	4.57089	3.09479	4.51348
ENSMUSG00000040280	407790	Ndufa4l2	protein_coding	MGI Symbol	3	Ndufa4, mitochondrial complex associated like 2 [Source:MGI Symbol;Acc:MGI:3039567]	1.13529	0.772392	1.49818	4.66502	6.93337	3.28246e-05	0.000423809	2.208	2.19662	5.46905	4.11876	4.96362	4.10866	4.4838
ENSMUSG00000038065	68235	Mturn	protein_coding	MGI Symbol	3	maturin, neural progenitor differentiation regulator homolog (Xenopus) [Source:MGI Symbol;Acc:MGI:1915485]	1.134	0.429468	1.83854	1.76269	3.56723	0.00480705	0.0202811	-2.29497	2.19467	2.30613	0.605388	2.38907	1.75018	2.31812
ENSMUSG00000021765	14313	Fst	protein_coding	MGI Symbol	6	follistatin [Source:MGI Symbol;Acc:MGI:95586]	1.13308	0.804486	1.46166	4.79341	7.64232	1.38885e-05	0.000223615	3.10092	2.19326	5.21747	4.01914	5.5285	4.40855	4.85734
ENSMUSG00000026748	67448	Plxdc2	protein_coding	MGI Symbol	4	plexin domain containing 2 [Source:MGI Symbol;Acc:MGI:1914698]	1.13058	0.915176	1.34598	5.84654	11.6324	2.69332e-07	1.1892e-05	7.14969	2.18947	6.33459	5.19891	6.49637	5.3563	6.56971
ENSMUSG00000030123	67784	Plxnd1	protein_coding	MGI Symbol	5	plexin D1 [Source:MGI Symbol;Acc:MGI:2154244]	1.13006	0.931825	1.3283	5.6935	12.6337	1.20128e-07	6.68152e-06	8.02179	2.18868	6.30195	5.17481	6.2105	5.08673	6.92036
ENSMUSG00000028108	13601	Ecm1	protein_coding	MGI Symbol	10	extracellular matrix protein 1 [Source:MGI Symbol;Acc:MGI:103060]	1.13	0.952332	1.30768	6.47418	14.0956	4.07167e-08	3.22809e-06	9.10777	2.18859	7.01035	5.94337	7.06869	5.87432	7.39023
ENSMUSG00000032860	18442	P2ry2	protein_coding	MGI Symbol	6	purinergic receptor P2Y, G-protein coupled 2 [Source:MGI Symbol;Acc:MGI:105107]	1.12487	0.594593	1.65516	2.35799	4.7013	0.000752878	0.00488418	-0.551848	2.18083	2.74939	2.05605	3.11239	1.51411	3.12328
ENSMUSG00000082826	NA	Mif-ps3	processed_pseudogene	MGI Symbol	1	macrophage migration inhibitory factor, pseudogene 3 [Source:MGI Symbol;Acc:MGI:103164]	1.12319	0.486429	1.75996	1.17128	3.90927	0.00270231	0.0130238	-1.59145	2.17828	1.67524	0.398937	1.81257	0.798359	2.56827
ENSMUSG00000050953	14609	Gja1	protein_coding	MGI Symbol	8	gap junction protein, alpha 1 [Source:MGI Symbol;Acc:MGI:95713]	1.12283	0.951896	1.29376	8.72146	14.5584	2.95247e-08	2.59136e-06	9.38953	2.17773	9.27022	8.0915	9.29554	8.2286	7.52981
ENSMUSG00000003354	105833	Ccdc65	protein_coding	MGI Symbol	2	coiled-coil domain containing 65 [Source:MGI Symbol;Acc:MGI:2146001]	1.12257	0.165891	2.07924	-0.0772921	2.60056	0.02568	0.0725837	-3.54867	2.17734	0.841777	-0.751306	0.0671432	-0.466783	1.59041
ENSMUSG00000059412	11936	Fxyd2	protein_coding	MGI Symbol	13	FXYD domain-containing ion transport regulator 2 [Source:MGI Symbol;Acc:MGI:1195260]	1.12194	0.0885187	2.15535	0.0973202	2.40609	0.0360236	0.0935466	-3.89275	2.17639	0.161534	-0.327498	1.24021	-0.684963	1.44341
ENSMUSG00000021130	108760	Galnt16	protein_coding	MGI Symbol	6	polypeptide N-acetylgalactosaminyltransferase 16 [Source:MGI Symbol;Acc:MGI:1917754]	1.1207	0.0183668	2.22302	0.0668098	2.25318	0.0469237	0.114051	-4.12996	2.17452	0.0532812	-0.682593	1.31358	-0.41703	1.32861
ENSMUSG00000054013	104885	Tmem179	protein_coding	MGI Symbol	2	transmembrane protein 179 [Source:MGI Symbol;Acc:MGI:2144891]	1.12032	0.240511	2.00012	0.0593478	2.82211	0.0174413	0.0538706	-3.20561	2.17395	0.386408	-0.682593	0.902512	-0.368936	1.75842
ENSMUSG00000085596	102634096	Gm11476	processed_transcript	MGI Symbol	1	predicted gene 11476 [Source:MGI Symbol;Acc:MGI:3705135]	1.11772	0.386012	1.84943	0.652014	3.38544	0.00656032	0.0257074	-2.37016	2.17004	1.06262	0.194923	1.3834	-0.0328867	2.18307
ENSMUSG00000087312	NA	Gm13833	lincRNA	MGI Symbol	1	predicted gene 13833 [Source:MGI Symbol;Acc:MGI:3650920]	1.11745	0.235967	1.99894	0.768198	2.80953	0.0178287	0.0549489	-3.36278	2.16964	0.926046	0.460998	1.7956	-0.109849	1.74888
ENSMUSG00000099032	100039596	Tcf24	protein_coding	MGI Symbol	2	transcription factor 24 [Source:MGI Symbol;Acc:MGI:3780500]	1.11431	0.261496	1.96713	0.034748	2.89582	0.0153353	0.048993	-3.08186	2.16492	0.775179	-0.436432	0.371998	-0.571753	1.81431
ENSMUSG00000026536	381308	Ifi211	protein_coding	MGI Symbol	1	interferon activated gene 211 [Source:MGI Symbol;Acc:MGI:3041120]	1.1129	0.511012	1.71479	1.78166	4.09789	0.00197839	0.0102787	-1.40871	2.1628	2.59063	1.25746	2.03134	1.24722	2.70369
ENSMUSG00000028755	72269	Cda	protein_coding	MGI Symbol	2	cytidine deaminase [Source:MGI Symbol;Acc:MGI:1919519]	1.11201	0.48911	1.73492	1.40311	3.95648	0.0024984	0.0122699	-1.5607	2.16147	2.07651	0.605388	1.82935	1.10121	2.60234
ENSMUSG00000024565	20689	Sall3	protein_coding	MGI Symbol	2	spalt like transcription factor 3 [Source:MGI Symbol;Acc:MGI:109295]	1.11127	0.379326	1.84321	0.678641	3.36482	0.00679702	0.02639	-2.40941	2.16036	1.11741	-0.0864898	1.3834	0.30024	2.16768
ENSMUSG00000042751	226518	Nmnat2	protein_coding	MGI Symbol	6	nicotinamide nucleotide adenylyltransferase 2 [Source:MGI Symbol;Acc:MGI:2444155]	1.11072	0.379424	1.84203	0.546288	3.36613	0.00678173	0.026352	-2.38409	2.15954	1.0249	0.0809669	1.18913	-0.109849	2.16866
ENSMUSG00000023330	69185	Dtwd1	protein_coding	MGI Symbol	2	DTW domain containing 1 [Source:MGI Symbol;Acc:MGI:1916435]	1.10872	0.718626	1.49881	2.94697	6.29904	7.46472e-05	0.000810278	1.70931	2.15654	3.50588	2.20855	3.50585	2.56761	4.12699
ENSMUSG00000018334	16706	Ksr1	protein_coding	MGI Symbol	7	kinase suppressor of ras 1 [Source:MGI Symbol;Acc:MGI:105051]	1.105	0.759869	1.45013	3.28842	7.09578	2.68138e-05	0.000367508	2.7052	2.15099	3.89371	2.85404	3.77193	2.63402	4.57164
ENSMUSG00000028950	110326	Tas1r1	protein_coding	MGI Symbol	1	taste receptor, type 1, member 1 [Source:MGI Symbol;Acc:MGI:1927505]	1.10469	0.388586	1.82078	0.575531	3.41889	0.00619406	0.0245742	-2.30108	2.15052	1.09938	-0.000333191	1.1629	0.0401768	2.20802
ENSMUSG00000078771	14017	Evi2a	protein_coding	MGI Symbol	5	ecotropic viral integration site 2a [Source:MGI Symbol;Acc:MGI:95458]	1.10078	0.363127	1.83843	1.05577	3.30726	0.00750538	0.0285682	-2.58478	2.14471	1.83634	0.833657	1.31358	0.239486	2.12463
ENSMUSG00000040687	228355	Madd	protein_coding	MGI Symbol	28	MAP-kinase activating death domain [Source:MGI Symbol;Acc:MGI:2444672]	1.10042	0.819469	1.38138	5.75504	8.68048	4.35296e-06	9.42554e-05	4.19008	2.14418	6.13937	5.08897	6.48648	5.30534	5.36122
ENSMUSG00000042793	329252	Lgr6	protein_coding	MGI Symbol	3	leucine-rich repeat-containing G protein-coupled receptor 6 [Source:MGI Symbol;Acc:MGI:2441805]	1.10011	0.402025	1.79819	1.81036	3.49259	0.00545967	0.0223463	-2.43371	2.14371	2.02967	0.989174	2.7741	1.44852	2.26283
ENSMUSG00000016526	226419	Dyrk3	protein_coding	MGI Symbol	2	dual-specificity tyrosine-(Y)-phosphorylation regulated kinase 3 [Source:MGI Symbol;Acc:MGI:1330300]	1.09951	0.582858	1.61616	1.957	4.71651	0.000735239	0.00479359	-0.437777	2.14282	2.3677	1.39099	2.67549	1.39381	3.13357
ENSMUSG00000096991	NA	Gm26789	antisense	MGI Symbol	1	predicted gene, 26789 [Source:MGI Symbol;Acc:MGI:5477283]	1.09928	0.185164	2.0134	-0.211279	2.66518	0.022941	0.0668841	-3.41838	2.14248	0.126345	-0.682593	0.584542	-0.873408	1.63939
ENSMUSG00000029861	76156	Fam131b	protein_coding	MGI Symbol	3	family with sequence similarity 131, member B [Source:MGI Symbol;Acc:MGI:1923406]	1.09896	0.338903	1.85903	0.969663	3.20446	0.00896459	0.0324525	-2.73873	2.14201	1.61304	-0.0427685	1.42814	0.880236	2.04747
ENSMUSG00000028391	71354	Wdr31	protein_coding	MGI Symbol	9	WD repeat domain 31 [Source:MGI Symbol;Acc:MGI:1918604]	1.09884	0.546052	1.65163	1.60531	4.4055	0.00120151	0.00698045	-0.863949	2.14183	2.09483	0.924565	2.23392	1.16793	2.92027
ENSMUSG00000029436	23948	Mmp17	protein_coding	MGI Symbol	2	matrix metallopeptidase 17 [Source:MGI Symbol;Acc:MGI:1346076]	1.09682	0.448595	1.74504	1.41395	3.74999	0.00352798	0.0160719	-1.90824	2.13882	1.78085	1.11031	2.1695	0.595145	2.45247
ENSMUSG00000036067	227659	Slc2a6	protein_coding	MGI Symbol	6	solute carrier family 2 (facilitated glucose transporter), member 6 [Source:MGI Symbol;Acc:MGI:2443286]	1.09638	0.345585	1.84718	0.996196	3.23638	0.00848276	0.0312229	-2.69277	2.13818	1.85796	0.549354	1.1629	0.414572	2.07146
ENSMUSG00000044434	NA	Gm9791	processed_pseudogene	MGI Symbol	1	predicted pseudogene 9791 [Source:MGI Symbol;Acc:MGI:3642317]	1.09544	0.177876	2.013	-0.249134	2.64589	0.0237267	0.068569	-3.44344	2.13678	0.0902754	-0.823455	0.544465	-0.80782	1.62476
ENSMUSG00000028033	226922	Kcnq5	protein_coding	MGI Symbol	7	potassium voltage-gated channel, subfamily Q, member 5 [Source:MGI Symbol;Acc:MGI:1924937]	1.09504	0.868405	1.32168	4.99303	10.7083	5.99749e-07	2.1303e-05	6.40434	2.13619	5.5046	4.52323	5.57773	4.36655	6.22203
ENSMUSG00000044337	12778	Ackr3	protein_coding	MGI Symbol	2	atypical chemokine receptor 3 [Source:MGI Symbol;Acc:MGI:109562]	1.0947	0.814108	1.3753	5.65213	8.64641	4.51409e-06	9.63946e-05	4.16326	2.13569	6.25639	4.88054	6.14417	5.3274	5.34543
ENSMUSG00000097193	NA	Gm26664	lincRNA	MGI Symbol	1	predicted gene, 26664 [Source:MGI Symbol;Acc:MGI:5477158]	1.09393	0.0678074	2.12005	-0.214068	2.36271	0.0388371	0.0987443	-3.90853	2.13455	0.444706	-0.131578	0.176078	-1.34548	1.41075
ENSMUSG00000002797	110175	Ggct	protein_coding	MGI Symbol	6	gamma-glutamyl cyclotransferase [Source:MGI Symbol;Acc:MGI:95700]	1.09391	0.663156	1.52467	2.86167	5.62823	0.000188572	0.00166729	0.763905	2.13452	3.23564	2.31321	3.6163	2.28153	3.72452
ENSMUSG00000026655	66540	Fam107b	protein_coding	MGI Symbol	9	family with sequence similarity 107, member B [Source:MGI Symbol;Acc:MGI:1913790]	1.09324	0.84284	1.34363	5.51691	9.67624	1.57641e-06	4.40964e-05	5.30389	2.13352	5.92573	4.93075	6.2145	4.99667	5.80233
ENSMUSG00000050174	229228	Nudt6	protein_coding	MGI Symbol	10	nudix (nucleoside diphosphate linked moiety X)-type motif 6 [Source:MGI Symbol;Acc:MGI:2387618]	1.09301	0.600079	1.58595	2.00248	4.91424	0.000541867	0.00380894	-0.137174	2.13319	2.59707	1.32577	2.49801	1.58907	3.26611
ENSMUSG00000043192	NA	Gm1840	processed_pseudogene	MGI Symbol	1	predicted gene 1840 [Source:MGI Symbol;Acc:MGI:3037698]	1.09227	0.616652	1.56789	2.14217	5.08968	0.000415264	0.0030956	0.106642	2.1321	2.59063	1.55648	2.80835	1.61322	3.38168
ENSMUSG00000032452	64085	Clstn2	protein_coding	MGI Symbol	2	calsyntenin 2 [Source:MGI Symbol;Acc:MGI:1929897]	1.09004	0.35633	1.82374	0.858041	3.2926	0.00769765	0.0290611	-2.56554	2.12879	1.20435	0.0809669	1.65211	0.494743	2.11364
ENSMUSG00000047953	14729	Gp5	protein_coding	MGI Symbol	1	glycoprotein 5 (platelet) [Source:MGI Symbol;Acc:MGI:1096363]	1.08996	0.0920215	2.0879	0.308566	2.42062	0.0351267	0.0918156	-3.91121	2.12869	0.35635	-0.380937	1.45	-0.191149	1.45436
ENSMUSG00000041911	13390	Dlx1	protein_coding	MGI Symbol	6	distal-less homeobox 1 [Source:MGI Symbol;Acc:MGI:94901]	1.08885	0.240095	1.93761	0.204754	2.84319	0.0168111	0.0524432	-3.19738	2.12705	0.631985	-0.682593	0.902512	-0.0328867	1.7744
ENSMUSG00000033327	81877	Tnxb	protein_coding	MGI Symbol	2	tenascin XB [Source:MGI Symbol;Acc:MGI:1932137]	1.08542	0.48629	1.68456	1.43893	4.0151	0.00226736	0.0114244	-1.47256	2.122	2.13079	1.01008	1.7956	0.819268	2.64448
ENSMUSG00000029086	19126	Prom1	protein_coding	MGI Symbol	19	prominin 1 [Source:MGI Symbol;Acc:MGI:1100886]	1.08519	0.355185	1.81519	0.506963	3.29458	0.00767134	0.0289999	-2.49794	2.12165	1.04388	0.0408895	1.05293	-0.109849	2.11513
ENSMUSG00000097415	NA	AU020206	lincRNA	MGI Symbol	2	expressed sequence AU020206 [Source:MGI Symbol;Acc:MGI:2142134]	1.08424	0.571282	1.5972	2.105	4.68449	0.000772883	0.00495349	-0.521394	2.12026	2.54472	1.34235	2.78274	1.75018	3.11189
ENSMUSG00000053706	NA	B430305J03Rik	protein_coding	MGI Symbol	1	RIKEN cDNA B430305J03 gene [Source:MGI Symbol;Acc:MGI:3697707]	1.0838	0.450633	1.71696	1.28497	3.7936	0.00327867	0.0151234	-1.80838	2.11961	1.83634	0.460998	1.82935	1.01321	2.4843
ENSMUSG00000022032	71145	Scara5	protein_coding	MGI Symbol	3	scavenger receptor class A, member 5 [Source:MGI Symbol;Acc:MGI:1918395]	1.08318	0.773226	1.39313	4.36319	7.74507	1.23195e-05	0.0002032	3.30528	2.1187	4.98433	3.62754	4.82203	4.01887	4.90941
ENSMUSG00000019564	13496	Arid3a	protein_coding	MGI Symbol	5	AT rich interactive domain 3A (BRIGHT-like) [Source:MGI Symbol;Acc:MGI:1328360]	1.0829	0.562524	1.60328	1.75691	4.61201	0.000865846	0.00539743	-0.56452	2.11829	2.33724	1.30899	2.24647	1.13495	3.06256
ENSMUSG00000090622	320700	A930033H14Rik	protein_coding	MGI Symbol	1	RIKEN cDNA A930033H14 gene [Source:MGI Symbol;Acc:MGI:2444562]	1.08242	0.575733	1.58911	2.41375	4.73452	0.000714913	0.00469399	-0.511856	2.11758	2.77234	1.67904	3.18588	2.01774	3.14575
ENSMUSG00000085376	NA	Gm14508	antisense	MGI Symbol	1	predicted gene 14508 [Source:MGI Symbol;Acc:MGI:3705279]	1.08236	0.299606	1.86511	0.456731	3.06455	0.0114287	0.039158	-2.87363	2.1175	0.797722	-0.17812	1.24021	-0.0328867	1.942
ENSMUSG00000053007	231991	Creb5	protein_coding	MGI Symbol	15	cAMP responsive element binding protein 5 [Source:MGI Symbol;Acc:MGI:2443973]	1.08173	0.577029	1.58644	2.55188	4.75011	0.000697805	0.00460391	-0.51953	2.11658	2.9132	1.76766	3.3225	2.20415	3.15627
ENSMUSG00000044813	230126	Shb	protein_coding	MGI Symbol	6	src homology 2 domain-containing transforming protein B [Source:MGI Symbol;Acc:MGI:98294]	1.08104	0.783145	1.37894	3.76254	8.04261	8.76239e-06	0.000157372	3.78243	2.11556	4.27333	3.3195	4.33283	3.12449	5.05738
ENSMUSG00000006764	216343	Tph2	protein_coding	MGI Symbol	2	tryptophan hydroxylase 2 [Source:MGI Symbol;Acc:MGI:2651811]	1.07904	0.048711	2.10937	-0.317265	2.32104	0.0417407	0.104332	-3.95377	2.11263	0.195886	-1.465	0.277361	-0.277305	1.37944
ENSMUSG00000063450	319565	Syne2	protein_coding	MGI Symbol	17	spectrin repeat containing, nuclear envelope 2 [Source:MGI Symbol;Acc:MGI:2449316]	1.07847	0.89062	1.26631	6.07253	12.724	1.1201e-07	6.30331e-06	8.06095	2.11179	6.55943	5.53635	6.66706	5.52727	6.95074
ENSMUSG00000044033	545428	Ccdc141	protein_coding	MGI Symbol	11	coiled-coil domain containing 141 [Source:MGI Symbol;Acc:MGI:1919735]	1.07754	0.344121	1.81096	1.4646	3.25612	0.00819812	0.0304282	-2.75899	2.11044	1.90024	0.366876	2.15627	1.43504	2.08629
ENSMUSG00000029659	70717	Medag	protein_coding	MGI Symbol	3	mesenteric estrogen dependent adipogenesis [Source:MGI Symbol;Acc:MGI:1917967]	1.07742	0.746666	1.40817	3.45369	7.21939	2.30368e-05	0.000329918	2.83056	2.11026	3.93243	2.80702	4.06891	3.00639	4.63758
ENSMUSG00000090293	NA	Gm17034	antisense	MGI Symbol	1	predicted gene 17034 [Source:MGI Symbol;Acc:MGI:4937861]	1.07722	0.265221	1.88921	0.824715	2.94015	0.0141939	0.0461866	-3.15489	2.10996	1.0249	0.0809669	1.77842	0.414572	1.8479
ENSMUSG00000042417	218630	Ccno	protein_coding	MGI Symbol	3	cyclin O [Source:MGI Symbol;Acc:MGI:2145534]	1.07531	0.319104	1.83152	0.99132	3.15147	0.00982695	0.0348965	-2.83258	2.10718	1.22112	0.549354	1.89456	0.30024	2.00758
ENSMUSG00000026107	109019	Nabp1	protein_coding	MGI Symbol	10	nucleic acid binding protein 1 [Source:MGI Symbol;Acc:MGI:1923258]	1.07439	0.718656	1.43012	5.03323	6.69355	4.45135e-05	0.00054271	1.81728	2.10583	5.32517	4.49013	5.84335	4.47429	4.35151
ENSMUSG00000002847	85031	Pla1a	protein_coding	MGI Symbol	2	phospholipase A1 member A [Source:MGI Symbol;Acc:MGI:1934677]	1.07399	0.71437	1.4336	3.68371	6.61879	4.90195e-05	0.000586031	1.98777	2.10524	4.1927	2.89396	4.26662	3.38157	4.30963
ENSMUSG00000006731	14421	B4galnt1	protein_coding	MGI Symbol	5	beta-1,4-N-acetyl-galactosaminyl transferase 1 [Source:MGI Symbol;Acc:MGI:1342057]	1.07318	0.732118	1.41424	3.4975	6.97364	3.12096e-05	0.00040863	2.50099	2.10406	4.07074	3.1367	3.98156	2.80099	4.50571
ENSMUSG00000023947	18037	Nfkbie	protein_coding	MGI Symbol	3	nuclear factor of kappa light polypeptide gene enhancer in B cells inhibitor, epsilon [Source:MGI Symbol;Acc:MGI:1194908]	1.07294	0.581589	1.56428	1.93524	4.83955	0.000607672	0.0041544	-0.241104	2.10371	2.4904	1.4836	2.44457	1.32238	3.21633
ENSMUSG00000038987	227736	Cfap157	protein_coding	MGI Symbol	2	cilia and flagella associated protein 157 [Source:MGI Symbol;Acc:MGI:2447809]	1.07142	0.712961	1.42988	3.17565	6.62432	4.86698e-05	0.000583291	2.10528	2.1015	3.71575	2.48733	3.71439	2.78514	4.31274
ENSMUSG00000084215	NA	Gm11814	processed_pseudogene	MGI Symbol	1	predicted gene 11814 [Source:MGI Symbol;Acc:MGI:3650512]	1.07126	0.323455	1.81907	0.467121	3.17487	0.00943608	0.0337675	-2.69135	2.10127	0.966404	-0.226215	1.05293	0.0753662	2.02521
ENSMUSG00000049241	243270	Hcar1	protein_coding	MGI Symbol	1	hydrocarboxylic acid receptor 1 [Source:MGI Symbol;Acc:MGI:2441671]	1.06962	0.475244	1.664	1.70844	3.9883	0.00237008	0.0118175	-1.57599	2.09888	2.46949	1.12955	1.97215	1.26257	2.62524
ENSMUSG00000025492	66141	Ifitm3	protein_coding	MGI Symbol	1	interferon induced transmembrane protein 3 [Source:MGI Symbol;Acc:MGI:1913391]	1.06909	0.786901	1.35127	6.84467	8.39653	5.91365e-06	0.000117699	3.76887	2.0981	7.53982	6.47775	7.2119	6.14922	5.22814
ENSMUSG00000014850	17686	Msh3	protein_coding	MGI Symbol	15	mutS homolog 3 [Source:MGI Symbol;Acc:MGI:109519]	1.06898	0.789053	1.3489	3.94914	8.46352	5.49735e-06	0.00011158	4.2372	2.09794	4.45094	3.34029	4.52529	3.48005	5.25985
ENSMUSG00000037411	18787	Serpine1	protein_coding	MGI Symbol	3	serine (or cysteine) peptidase inhibitor, clade E, member 1 [Source:MGI Symbol;Acc:MGI:97608]	1.06879	0.853956	1.28363	7.56779	11.0257	4.52639e-07	1.74607e-05	6.49638	2.09768	8.1616	6.89729	8.04116	7.17111	6.34425
ENSMUSG00000031558	20563	Slit2	protein_coding	MGI Symbol	23	slit guidance ligand 2 [Source:MGI Symbol;Acc:MGI:1315205]	1.0681	0.763303	1.3729	5.33368	7.76645	1.20177e-05	0.000199752	3.1622	2.09667	5.66952	4.84461	6.08341	4.73719	4.92018
ENSMUSG00000047976	16485	Kcna1	protein_coding	MGI Symbol	3	potassium voltage-gated channel, shaker-related subfamily, member 1 [Source:MGI Symbol;Acc:MGI:96654]	1.06762	0.234727	1.90051	0.446769	2.84084	0.01688	0.0526071	-3.24654	2.09597	0.775179	-0.436432	1.24021	0.208121	1.77263
ENSMUSG00000073411	14964	H2-D1	protein_coding	MGI Symbol	4	histocompatibility 2, D region locus 1 [Source:MGI Symbol;Acc:MGI:95896]	1.06709	0.851754	1.28242	5.85996	10.9826	4.70078e-07	1.77516e-05	6.55336	2.0952	6.49321	5.35518	6.28612	5.30534	6.32783
ENSMUSG00000074305	244895	Peak1	protein_coding	MGI Symbol	4	pseudopodium-enriched atypical kinase 1 [Source:MGI Symbol;Acc:MGI:2442366]	1.06697	0.834152	1.2998	7.37281	10.1566	9.95193e-07	3.03852e-05	5.65806	2.09504	7.74803	6.84516	8.06924	6.8288	6.00209
ENSMUSG00000005483	81489	Dnajb1	protein_coding	MGI Symbol	2	DnaJ heat shock protein family (Hsp40) member B1 [Source:MGI Symbol;Acc:MGI:1931874]	1.06627	0.749345	1.38319	5.7412	7.45645	1.73039e-05	0.000264441	2.71613	2.09401	6.09455	5.02364	6.47253	5.37408	4.76186
ENSMUSG00000056888	73690	Glipr1	protein_coding	MGI Symbol	5	GLI pathogenesis-related 1 (glioma) [Source:MGI Symbol;Acc:MGI:1920940]	1.06538	0.243867	1.88689	0.770363	2.87416	0.0159262	0.0503839	-3.25581	2.09272	0.946366	0.334086	1.72563	0.0753662	1.79789
ENSMUSG00000040616	214359	Tmem51	protein_coding	MGI Symbol	1	transmembrane protein 51 [Source:MGI Symbol;Acc:MGI:2384874]	1.06512	0.0823341	2.0479	-0.0653894	2.40193	0.0362849	0.093987	-3.87082	2.09234	0.0902754	-0.380937	0.902512	-0.873408	1.44027
ENSMUSG00000059659	NA	Gm10069	antisense	MGI Symbol	3	predicted gene 10069 [Source:MGI Symbol;Acc:MGI:3641875]	1.06452	0.202251	1.92679	0.118266	2.7361	0.0202688	0.0607091	-3.35956	2.09148	0.415851	-0.554269	0.933877	-0.322393	1.69317
ENSMUSG00000032776	244049	Mctp2	protein_coding	MGI Symbol	5	multiple C2 domains, transmembrane 2 [Source:MGI Symbol;Acc:MGI:2685335]	1.06358	0.26409	1.86307	0.784393	2.94834	0.0139927	0.0457081	-3.13371	2.09011	0.986167	0.334086	1.7076	0.109718	1.8541
ENSMUSG00000073433	14570	Arhgdig	protein_coding	MGI Symbol	4	Rho GDP dissociation inhibitor (GDI) gamma [Source:MGI Symbol;Acc:MGI:108430]	1.06299	0.149461	1.97652	-0.254918	2.57886	0.0266709	0.074693	-3.55202	2.08926	0.126345	-0.979575	0.460807	-0.627248	1.57396
ENSMUSG00000024965	108101	Fermt3	protein_coding	MGI Symbol	5	fermitin family member 3 [Source:MGI Symbol;Acc:MGI:2147790]	1.06296	0.531074	1.59484	2.04832	4.42914	0.00115694	0.00679021	-0.921405	2.08921	2.41949	1.34235	2.78274	1.64869	2.93669
ENSMUSG00000089827	NA	1700023H06Rik	processed_transcript	MGI Symbol	1	RIKEN cDNA 1700023H06 gene [Source:MGI Symbol;Acc:MGI:1916692]	1.06148	0.492853	1.6301	1.50622	4.13719	0.00185499	0.00979005	-1.28355	2.08707	2.04859	0.810006	2.03134	1.13495	2.73166
ENSMUSG00000073680	320587	Tmem88b	protein_coding	MGI Symbol	1	transmembrane protein 88B [Source:MGI Symbol;Acc:MGI:2444329]	1.05993	0.20315	1.91671	0.192334	2.74175	0.0200696	0.060229	-3.36372	2.08483	0.472995	-0.494148	1.02407	-0.233584	1.69746
ENSMUSG00000010154	234857	Spire2	protein_coding	MGI Symbol	2	spire type actin nucleation factor 2 [Source:MGI Symbol;Acc:MGI:2446256]	1.05937	0.448257	1.67049	1.34933	3.8419	0.00302386	0.0142037	-1.74085	2.08403	1.7465	0.685558	2.04577	0.919495	2.51944
ENSMUSG00000073102	381738	Drc1	protein_coding	MGI Symbol	4	dynein regulatory complex subunit 1 [Source:MGI Symbol;Acc:MGI:2685906]	1.05834	0.0718741	2.0448	0.354534	2.37773	0.0378393	0.0970011	-3.99082	2.08253	0.50074	-0.682593	1.3605	0.239486	1.42206
ENSMUSG00000062542	60510	Syt9	protein_coding	MGI Symbol	5	synaptotagmin IX [Source:MGI Symbol;Acc:MGI:1926373]	1.05708	0.413661	1.70051	1.05282	3.6411	0.00424026	0.0185398	-2.0196	2.08072	1.68736	0.605388	1.45	0.468511	2.37261
ENSMUSG00000020101	74048	Vsir	protein_coding	MGI Symbol	7	V-set immunoregulatory receptor [Source:MGI Symbol;Acc:MGI:1921298]	1.05621	0.568422	1.544	2.31479	4.79887	0.000647042	0.00435509	-0.391118	2.07946	2.99838	1.93006	2.64738	1.68332	3.18907
ENSMUSG00000019944	69288	Rhobtb1	protein_coding	MGI Symbol	13	Rho-related BTB domain containing 1 [Source:MGI Symbol;Acc:MGI:1916538]	1.05567	0.775305	1.33604	3.9822	8.34488	6.25795e-06	0.000122346	4.09361	2.07869	4.5522	3.37697	4.46484	3.5348	5.20357
ENSMUSG00000057315	231532	Arhgap24	protein_coding	MGI Symbol	8	Rho GTPase activating protein 24 [Source:MGI Symbol;Acc:MGI:1922647]	1.05499	0.73259	1.3774	3.55018	7.2522	2.21337e-05	0.000320502	2.85005	2.07771	4.10955	3.15558	4.03315	2.90245	4.65495
ENSMUSG00000029135	14284	Fosl2	protein_coding	MGI Symbol	3	fos-like antigen 2 [Source:MGI Symbol;Acc:MGI:102858]	1.05405	0.871766	1.23633	8.08632	12.8155	1.04387e-07	5.99183e-06	8.05314	2.07635	8.68212	7.61427	8.54311	7.50577	6.98135
ENSMUSG00000032024	71566	Clmp	protein_coding	MGI Symbol	4	CXADR-like membrane protein [Source:MGI Symbol;Acc:MGI:1918816]	1.05208	0.852472	1.25169	5.71036	11.6812	2.58583e-07	1.14881e-05	7.20484	2.07352	6.26653	5.11575	6.20569	5.25348	6.5874
ENSMUSG00000096992	NA	Gm26788	processed_transcript	MGI Symbol	2	predicted gene, 26788 [Source:MGI Symbol;Acc:MGI:5477282]	1.05154	0.219087	1.88398	1.35925	2.79954	0.0181426	0.055677	-3.51396	2.07273	1.45183	0.549354	2.42262	1.01321	1.7413
ENSMUSG00000095440	668225	Fignl2	protein_coding	MGI Symbol	2	fidgetin-like 2 [Source:MGI Symbol;Acc:MGI:3646919]	1.05088	0.53158	1.57019	1.81321	4.48491	0.00105854	0.00634773	-0.781637	2.0718	2.3677	1.43804	2.29558	1.15154	2.97529
ENSMUSG00000004098	53867	Col5a3	protein_coding	MGI Symbol	2	collagen, type V, alpha 3 [Source:MGI Symbol;Acc:MGI:1858212]	1.05084	0.836632	1.26505	4.95668	10.8721	5.18202e-07	1.9215e-05	6.56302	2.07174	5.47606	4.45052	5.48814	4.41199	6.2855
ENSMUSG00000031442	17207	Mcf2l	protein_coding	MGI Symbol	22	mcf.2 transforming sequence-like [Source:MGI Symbol;Acc:MGI:103263]	1.04813	0.474605	1.62166	1.69843	4.05026	0.00213959	0.0109264	-1.46792	2.06785	2.10391	0.946425	2.37771	1.36566	2.66967
ENSMUSG00000090387	NA	Gm17056	antisense	MGI Symbol	1	predicted gene 17056 [Source:MGI Symbol;Acc:MGI:4937883]	1.04744	0.317094	1.77778	0.961117	3.17849	0.00937705	0.0336065	-2.78481	2.06685	1.7465	0.605388	1.1629	0.329683	2.02793
ENSMUSG00000002997	19088	Prkar2b	protein_coding	MGI Symbol	3	protein kinase, cAMP dependent regulatory, type II beta [Source:MGI Symbol;Acc:MGI:97760]	1.04692	0.590391	1.50344	4.39865	5.08238	0.000419854	0.00312333	-0.434425	2.06611	4.63902	3.65103	5.25658	4.04795	3.3769
ENSMUSG00000041012	70031	Cmtm8	protein_coding	MGI Symbol	3	CKLF-like MARVEL transmembrane domain containing 8 [Source:MGI Symbol;Acc:MGI:2447167]	1.04622	0.279804	1.81264	0.314634	3.02537	0.0122351	0.0412822	-2.91566	2.06512	0.86331	-0.131578	0.804109	-0.277305	1.91239
ENSMUSG00000097336	68790	Fendrr	processed_transcript	MGI Symbol	3	Foxf1 adjacent non-coding developmental regulatory RNA [Source:MGI Symbol;Acc:MGI:1916040]	1.04533	0.365747	1.72491	0.775469	3.40903	0.00629976	0.0248971	-2.35594	2.06384	1.30219	0.334086	1.28954	0.17606	2.20068
ENSMUSG00000038059	106878	Smim3	protein_coding	MGI Symbol	2	small integral membrane protein 3 [Source:MGI Symbol;Acc:MGI:1917088]	1.04466	0.809187	1.28013	5.12339	9.83233	1.35481e-06	3.91967e-05	5.51844	2.06288	5.70945	4.70252	5.57151	4.51009	5.86812
ENSMUSG00000024901	240518	Peli3	protein_coding	MGI Symbol	7	pellino 3 [Source:MGI Symbol;Acc:MGI:1924963]	1.04368	0.200362	1.887	0.0687664	2.74281	0.0200325	0.0601392	-3.34043	2.06148	0.444706	-0.617005	0.769757	-0.322393	1.69827
ENSMUSG00000039457	19041	Ppl	protein_coding	MGI Symbol	2	periplakin [Source:MGI Symbol;Acc:MGI:1194898]	1.04299	0.462485	1.62349	1.40691	3.98194	0.00239515	0.0119135	-1.52114	2.06049	2.00081	0.78596	1.84593	0.994948	2.62067
ENSMUSG00000054206	16904	Gzmm	protein_coding	MGI Symbol	2	granzyme M (lymphocyte met-ase 1) [Source:MGI Symbol;Acc:MGI:99549]	1.04204	0.276255	1.80783	0.788423	3.01576	0.0124415	0.0418018	-3.02118	2.05914	1.13522	-0.0864898	1.53427	0.570691	1.90513
ENSMUSG00000074646	320095	6430550D23Rik	protein_coding	MGI Symbol	9	RIKEN cDNA 6430550D23 gene [Source:MGI Symbol;Acc:MGI:2443361]	1.04178	0.0202015	2.06336	-0.313917	2.26008	0.0463695	0.113029	-4.05373	2.05877	0.35635	-0.275968	0.00942767	-1.34548	1.33377
ENSMUSG00000028451	67317	1700022I11Rik	protein_coding	MGI Symbol	5	RIKEN cDNA 1700022I11 gene [Source:MGI Symbol;Acc:MGI:1914567]	1.03985	0.185424	1.89428	0.455673	2.69722	0.0216929	0.0640784	-3.48847	2.05602	0.631985	-0.0427685	1.3834	-0.149926	1.66368
ENSMUSG00000039470	70546	Zdhhc2	protein_coding	MGI Symbol	6	zinc finger, DHHC domain containing 2 [Source:MGI Symbol;Acc:MGI:1923452]	1.03966	0.646472	1.43284	2.88047	5.86021	0.000135916	0.00128484	1.09599	2.05574	3.51612	2.34647	3.262	2.39729	3.86673
ENSMUSG00000025225	18034	Nfkb2	protein_coding	MGI Symbol	8	nuclear factor of kappa light polypeptide gene enhancer in B cells 2, p49/p100 [Source:MGI Symbol;Acc:MGI:1099800]	1.03817	0.834883	1.24145	5.55698	11.3184	3.51295e-07	1.45276e-05	6.89589	2.05362	6.07045	5.11575	6.0799	4.96183	6.45433
ENSMUSG00000037905	76809	Bri3bp	protein_coding	MGI Symbol	2	Bri3 binding protein [Source:MGI Symbol;Acc:MGI:1924059]	1.03808	0.844205	1.23196	5.67872	11.8666	2.21807e-07	1.03679e-05	7.37068	2.0535	6.20935	5.21251	6.18384	5.10919	6.65402
ENSMUSG00000022537	224090	Tmem44	protein_coding	MGI Symbol	9	transmembrane protein 44 [Source:MGI Symbol;Acc:MGI:1924489]	1.03772	0.593871	1.48156	3.38032	5.18163	0.00036184	0.00277669	-0.0402563	2.05298	3.67067	2.70813	4.17772	2.96477	3.44148
ENSMUSG00000068245	219132	Phf11d	protein_coding	MGI Symbol	4	PHD finger protein 11D [Source:MGI Symbol;Acc:MGI:1277133]	1.03697	0.3062	1.76774	0.82686	3.14489	0.00993971	0.0351837	-2.81387	2.05191	1.58739	0.366876	1.05293	0.30024	2.00263
ENSMUSG00000034706	432611	Dnaic2	protein_coding	MGI Symbol	7	dynein, axonemal, intermediate chain 2 [Source:MGI Symbol;Acc:MGI:2685574]	1.03587	0.158491	1.91325	-0.108791	2.6166	0.0249711	0.0711266	-3.51752	2.05035	0.527962	-0.823455	0.277361	-0.41703	1.60256
ENSMUSG00000097139	NA	Gm26626	antisense	MGI Symbol	1	predicted gene, 26626 [Source:MGI Symbol;Acc:MGI:5477120]	1.03496	0.10877	1.96116	-0.342673	2.47653	0.0318745	0.0856789	-3.70282	2.04906	0.0532812	-1.06446	0.325455	-0.684963	1.49656
ENSMUSG00000081888	NA	Spcs2-ps	unprocessed_pseudogene	MGI Symbol	1	signal peptidase complex subunit 2, pseudogene [Source:MGI Symbol;Acc:MGI:3650451]	1.03478	0.148076	1.92149	0.265438	2.58636	0.026324	0.073967	-3.6342	2.04881	0.444706	-0.380937	1.18913	-0.191149	1.57965
ENSMUSG00000030699	21389	Tbx6	protein_coding	MGI Symbol	2	T-box 6 [Source:MGI Symbol;Acc:MGI:102539]	1.03407	0.339125	1.72902	1.1871	3.29776	0.00762936	0.0289021	-2.62697	2.04779	1.5744	0.300533	1.87853	0.994948	2.11751
ENSMUSG00000044641	58220	Pard6b	protein_coding	MGI Symbol	1	par-6 family cell polarity regulator beta [Source:MGI Symbol;Acc:MGI:2135605]	1.03316	0.398846	1.66747	1.01112	3.60981	0.00447143	0.0192688	-2.06377	2.0465	1.5212	0.520499	1.53427	0.468511	2.34955
ENSMUSG00000025747	22171	Tyms	protein_coding	MGI Symbol	9	thymidylate synthase [Source:MGI Symbol;Acc:MGI:98878]	1.03278	0.79245	1.27311	5.56143	9.52398	1.83099e-06	4.94814e-05	5.13707	2.04596	5.96609	4.95925	6.20167	5.11871	5.73731
ENSMUSG00000022220	104110	Adcy4	protein_coding	MGI Symbol	6	adenylate cyclase 4 [Source:MGI Symbol;Acc:MGI:99674]	1.03068	0.601626	1.45974	2.50332	5.32392	0.000293094	0.00237219	0.382412	2.04299	3.11517	2.05605	2.89854	1.9435	3.53299
ENSMUSG00000001504	16372	Irx2	protein_coding	MGI Symbol	5	Iroquois homeobox 2 [Source:MGI Symbol;Acc:MGI:1197526]	1.0304	0.305414	1.75539	1.71461	3.1499	0.00985379	0.0349486	-3.007	2.04259	2.13964	1.79201	2.30761	0.61919	2.0064
ENSMUSG00000015656	15481	Hspa8	protein_coding	MGI Symbol	10	heat shock protein 8 [Source:MGI Symbol;Acc:MGI:105384]	1.03001	0.822531	1.23748	11.3023	11.0026	4.61911e-07	1.75355e-05	6.43178	2.04203	11.6994	10.7135	11.9366	10.86	6.33544
ENSMUSG00000038188	380713	Scarf1	protein_coding	MGI Symbol	3	scavenger receptor class F, member 1 [Source:MGI Symbol;Acc:MGI:2449455]	1.02917	0.0823637	1.97597	-0.37368	2.40905	0.0358391	0.0931518	-3.8062	2.04085	0.0153133	-0.617005	0.277361	-1.17039	1.44564
ENSMUSG00000000028	12544	Cdc45	protein_coding	MGI Symbol	4	cell division cycle 45 [Source:MGI Symbol;Acc:MGI:1338073]	1.02906	0.786562	1.27156	4.63063	9.40485	2.0613e-06	5.39869e-05	5.15099	2.04069	5.08169	4.07973	5.21888	4.14223	5.68586
ENSMUSG00000029231	18595	Pdgfra	protein_coding	MGI Symbol	9	platelet derived growth factor receptor, alpha polypeptide [Source:MGI Symbol;Acc:MGI:97530]	1.02895	0.779088	1.27881	6.25674	9.1267	2.7313e-06	6.68991e-05	4.63626	2.04054	6.65975	5.59461	6.89082	5.88179	5.56363
ENSMUSG00000031709	71310	Tbc1d9	protein_coding	MGI Symbol	3	TBC1 domain family, member 9 [Source:MGI Symbol;Acc:MGI:1918560]	1.02878	0.615079	1.44247	3.44611	5.51136	0.000223029	0.0019153	0.44974	2.04029	3.81302	2.68231	4.14793	3.1412	3.65164
ENSMUSG00000087213	69941	2810408I11Rik	processed_transcript	MGI Symbol	3	RIKEN cDNA 2810408I11 gene [Source:MGI Symbol;Acc:MGI:1917191]	1.02733	0.268804	1.78586	0.648281	3.00164	0.0127512	0.0425534	-3.01739	2.03825	1.00566	-0.131578	1.3605	0.358538	1.89445
ENSMUSG00000078185	12663	Chml	protein_coding	MGI Symbol	5	choroideremia-like [Source:MGI Symbol;Acc:MGI:101913]	1.02715	0.406322	1.64798	1.42166	3.66676	0.00405995	0.0179042	-2.05464	2.03799	2.03916	1.18576	1.7956	0.666111	2.39148
ENSMUSG00000095115	319622	Itpripl2	protein_coding	MGI Symbol	1	inositol 1,4,5-triphosphate receptor interacting protein-like 2 [Source:MGI Symbol;Acc:MGI:2442416]	1.02582	0.830429	1.22121	8.04538	11.6356	2.68601e-07	1.1892e-05	7.04377	2.03611	8.45266	7.50712	8.66625	7.55549	6.57089
ENSMUSG00000039316	76438	Rftn1	protein_coding	MGI Symbol	3	raftlin lipid raft linker 1 [Source:MGI Symbol;Acc:MGI:1923688]	1.02515	0.532117	1.51819	2.50154	4.60818	0.000871081	0.00541595	-0.738639	2.03518	2.80052	1.94099	3.2743	1.99035	3.05994
ENSMUSG00000083270	NA	Gm13498	processed_pseudogene	MGI Symbol	1	predicted gene 13498 [Source:MGI Symbol;Acc:MGI:3650381]	1.02424	0.218316	1.83016	0.47015	2.81662	0.0176093	0.0543545	-3.2928	2.03388	0.729009	-0.17812	1.28954	0.0401768	1.75426
ENSMUSG00000097177	NA	9330159M07Rik	processed_transcript	MGI Symbol	5	RIKEN cDNA 9330159M07 gene [Source:MGI Symbol;Acc:MGI:2442519]	1.02107	0.389171	1.65296	1.90994	3.5812	0.00469415	0.0199529	-2.31089	2.02942	2.12189	1.52777	2.7741	1.21603	2.32844
ENSMUSG00000038486	64051	Sv2a	protein_coding	MGI Symbol	3	synaptic vesicle glycoprotein 2 a [Source:MGI Symbol;Acc:MGI:1927139]	1.02105	0.484102	1.55799	1.94665	4.2144	0.00163547	0.00889313	-1.25237	2.02939	2.29825	1.29202	2.65681	1.53953	2.78636
ENSMUSG00000028413	14595	B4galt1	protein_coding	MGI Symbol	2	UDP-Gal:betaGlcNAc beta 1,4- galactosyltransferase, polypeptide 1 [Source:MGI Symbol;Acc:MGI:95705]	1.01893	0.84448	1.19337	6.42272	12.945	9.45488e-08	5.7243e-06	8.21496	2.02641	6.92236	5.88726	6.94282	5.93843	7.02434
ENSMUSG00000063889	12916	Crem	protein_coding	MGI Symbol	39	cAMP responsive element modulator [Source:MGI Symbol;Acc:MGI:88495]	1.01884	0.62416	1.41353	2.84045	5.72109	0.000165257	0.00150281	0.902231	2.02629	3.25206	2.4029	3.4635	2.24336	3.78184
ENSMUSG00000003948	67468	Mmd	protein_coding	MGI Symbol	2	monocyte to macrophage differentiation-associated [Source:MGI Symbol;Acc:MGI:1914718]	1.01803	0.646954	1.3891	3.55184	6.08021	0.000100318	0.00101093	1.2621	2.02515	3.88584	3.04849	4.26662	3.00639	3.99862
ENSMUSG00000101365	NA	Gm19325	lincRNA	MGI Symbol	1	predicted gene, 19325 [Source:MGI Symbol;Acc:MGI:5011510]	1.01638	0.086406	1.94635	0.478648	2.42218	0.035032	0.0916684	-3.94878	2.02283	0.752279	0.549354	1.24021	-0.627248	1.45553
ENSMUSG00000047821	94092	Trim16	protein_coding	MGI Symbol	5	tripartite motif-containing 16 [Source:MGI Symbol;Acc:MGI:2137356]	1.01532	0.733452	1.29718	3.87729	7.98325	9.37158e-06	0.000165823	3.68751	2.02135	4.3516	3.3111	4.42676	3.41972	5.02819
ENSMUSG00000029126	18196	Nsg1	protein_coding	MGI Symbol	7	neuron specific gene family member 1 [Source:MGI Symbol;Acc:MGI:109149]	1.01346	0.786255	1.24066	5.13908	9.88581	1.28687e-06	3.7687e-05	5.5701	2.01874	5.72938	4.64686	5.5527	4.62736	5.89046
ENSMUSG00000045671	114716	Spred2	protein_coding	MGI Symbol	3	sprouty-related, EVH1 domain containing 2 [Source:MGI Symbol;Acc:MGI:2150019]	1.01314	0.814044	1.21223	5.70532	11.2781	3.63653e-07	1.47916e-05	6.84178	2.01829	6.24772	5.26237	6.17156	5.13964	6.43931
ENSMUSG00000030560	13032	Ctsc	protein_coding	MGI Symbol	5	cathepsin C [Source:MGI Symbol;Acc:MGI:109553]	1.01186	0.519368	1.50435	2.20741	4.55346	0.000949555	0.00580082	-0.761214	2.01651	2.78931	1.93006	2.60904	1.50123	3.02248
ENSMUSG00000057409	24132	Zfp53	protein_coding	MGI Symbol	2	zinc finger protein 53 [Source:MGI Symbol;Acc:MGI:99200]	1.01052	0.499236	1.52179	1.90553	4.38031	0.00125099	0.00721242	-0.972606	2.01463	2.37521	1.57062	2.44457	1.23171	2.90275
ENSMUSG00000078452	19370	Raet1d	protein_coding	MGI Symbol	2	retinoic acid early transcript delta [Source:MGI Symbol;Acc:MGI:1861032]	1.01045	0.477311	1.54358	2.12547	4.20045	0.00167301	0.00904004	-1.31888	2.01453	2.64758	1.29202	2.62834	1.93395	2.7765
ENSMUSG00000078452	56554	Raet1d	protein_coding	MGI Symbol	2	retinoic acid early transcript delta [Source:MGI Symbol;Acc:MGI:1861032]	1.01045	0.477311	1.54358	2.12547	4.20045	0.00167301	0.00904004	-1.31888	2.01453	2.64758	1.29202	2.62834	1.93395	2.7765
ENSMUSG00000078452	19369	Raet1d	protein_coding	MGI Symbol	2	retinoic acid early transcript delta [Source:MGI Symbol;Acc:MGI:1861032]	1.01045	0.477311	1.54358	2.12547	4.20045	0.00167301	0.00904004	-1.31888	2.01453	2.64758	1.29202	2.62834	1.93395	2.7765
ENSMUSG00000078452	19368	Raet1d	protein_coding	MGI Symbol	2	retinoic acid early transcript delta [Source:MGI Symbol;Acc:MGI:1861032]	1.01045	0.477311	1.54358	2.12547	4.20045	0.00167301	0.00904004	-1.31888	2.01453	2.64758	1.29202	2.62834	1.93395	2.7765
ENSMUSG00000086411	NA	Gm14236	antisense	MGI Symbol	1	predicted gene 14236 [Source:MGI Symbol;Acc:MGI:3651467]	1.00933	0.568101	1.45056	5.52425	5.0698	0.000427886	0.00317814	-0.667118	2.01297	5.69526	4.86771	6.39648	5.13756	3.36867
ENSMUSG00000093424	NA	6330562C20Rik	antisense	MGI Symbol	3	RIKEN cDNA 6330562C20 gene [Source:MGI Symbol;Acc:MGI:1923443]	1.0089	0.051363	1.96643	-0.125597	2.33514	0.0407352	0.102391	-3.96841	2.01237	0.126345	-0.275968	0.661504	-1.01427	1.39003
ENSMUSG00000055447	16423	Cd47	protein_coding	MGI Symbol	10	CD47 antigen (Rh-related antigen, integrin-associated signal transducer) [Source:MGI Symbol;Acc:MGI:96617]	1.00702	0.824017	1.19003	6.46494	12.1954	1.69832e-07	8.61161e-06	7.58858	2.00976	7.01576	6.00326	6.91852	5.92222	6.76998
ENSMUSG00000025612	12013	Bach1	protein_coding	MGI Symbol	3	BTB and CNC homology 1, basic leucine zipper transcription factor 1 [Source:MGI Symbol;Acc:MGI:894680]	1.00691	0.734343	1.27948	4.8154	8.18726	7.45002e-06	0.000139384	3.75496	2.0096	5.18149	4.31846	5.47354	4.2881	5.12784
ENSMUSG00000086915	NA	Gm16365	antisense	MGI Symbol	4	predicted gene 16365 [Source:MGI Symbol;Acc:MGI:3840143]	1.00509	0.397202	1.61298	1.18445	3.66439	0.00407632	0.0179709	-2.00791	2.00707	1.7465	0.711321	1.61389	0.666111	2.38973
ENSMUSG00000020806	217344	Rhbdf2	protein_coding	MGI Symbol	4	rhomboid 5 homolog 2 [Source:MGI Symbol;Acc:MGI:2442473]	1.00308	0.798842	1.20732	5.39841	10.8848	5.12421e-07	1.90498e-05	6.51321	2.00427	5.90251	4.96193	5.89506	4.83411	6.29037
ENSMUSG00000001665	103140	Gstt3	protein_coding	MGI Symbol	6	glutathione S-transferase, theta 3 [Source:MGI Symbol;Acc:MGI:2143526]	1.00271	0.436282	1.56914	1.79543	3.92328	0.00264003	0.0127772	-1.70722	2.00377	2.44827	1.51319	2.10208	1.11818	2.57839
ENSMUSG00000026786	54519	Apbb1ip	protein_coding	MGI Symbol	4	amyloid beta (A4) precursor protein-binding, family B, member 1 interacting protein [Source:MGI Symbol;Acc:MGI:1861354]	1.00204	0.521048	1.48302	2.26309	4.6171	0.000858949	0.00536785	-0.669483	2.00283	2.62255	1.85114	2.92999	1.64869	3.06603
ENSMUSG00000080832	NA	M6pr-ps	processed_pseudogene	MGI Symbol	1	mannose-6-phosphate receptor, pseudogene [Source:MGI Symbol;Acc:MGI:96905]	1.00181	0.082194	1.92144	0.110717	2.41434	0.0355116	0.09246	-3.88895	2.00252	0.797722	0.0809669	0.371998	-0.80782	1.44963
ENSMUSG00000028613	16975	Lrp8	protein_coding	MGI Symbol	12	low density lipoprotein receptor-related protein 8, apolipoprotein e receptor [Source:MGI Symbol;Acc:MGI:1340044]	1.00166	0.800148	1.20317	5.71577	11.0165	4.56291e-07	1.74728e-05	6.59907	2.0023	6.16506	5.26998	6.27085	5.15719	6.34076
ENSMUSG00000020623	26399	Map2k6	protein_coding	MGI Symbol	5	mitogen-activated protein kinase kinase 6 [Source:MGI Symbol;Acc:MGI:1346870]	1.00044	0.234764	1.76612	0.553819	2.89578	0.0153363	0.048993	-3.17973	2.00061	1.11741	0.366876	0.964573	-0.233584	1.81428
ENSMUSG00000015451	625018	C4a	processed_transcript	MGI Symbol	10	complement component 4A (Rodgers blood group) [Source:MGI Symbol;Acc:MGI:98320]	1.00012	0.394083	1.60616	1.21261	3.6574	0.00412482	0.0181513	-2.02551	2.00017	1.78085	0.659327	1.63312	0.777142	2.38459
ENSMUSG00000073198	100043324	Bnip3l-ps	transcribed_processed_pseudogene	MGI Symbol	2	BCL2/adenovirus E1B interacting protein 3-like, pseudogene [Source:MGI Symbol;Acc:MGI:3642435]	0.996654	0.303727	1.68958	1.17032	3.1877	0.00922867	0.0332058	-2.81567	1.99537	1.94131	0.736632	1.33723	0.666111	2.03486
ENSMUSG00000019874	12140	Fabp7	protein_coding	MGI Symbol	2	fatty acid binding protein 7, brain [Source:MGI Symbol;Acc:MGI:101916]	0.995872	0.0508426	1.9409	0.427184	2.33549	0.0407103	0.102382	-4.07602	1.99429	0.472995	-0.275968	1.47153	0.0401768	1.3903
ENSMUSG00000024856	52004	Cdk2ap2	protein_coding	MGI Symbol	5	CDK2-associated protein 2 [Source:MGI Symbol;Acc:MGI:1098779]	0.995539	0.706367	1.28471	4.72823	7.62997	1.40912e-05	0.00022568	3.09072	1.99382	5.34635	4.37193	5.08384	4.11078	4.85105
ENSMUSG00000029875	239650	Ccdc184	protein_coding	MGI Symbol	1	coiled-coil domain containing 184 [Source:MGI Symbol;Acc:MGI:2146066]	0.995483	0.191827	1.79914	0.335525	2.74526	0.0199469	0.0599828	-3.38822	1.99375	0.986167	-0.380937	0.661504	0.0753662	1.70012
ENSMUSG00000044948	100048534	Cfap43	protein_coding	MGI Symbol	7	cilia and flagella associated protein 43 [Source:MGI Symbol;Acc:MGI:1289258]	0.995317	0.687538	1.3031	5.66704	7.1671	2.45594e-05	0.000345517	2.3496	1.99352	5.9791	5.01978	6.36949	5.29977	4.60978
ENSMUSG00000040552	12267	C3ar1	protein_coding	MGI Symbol	1	complement component 3a receptor 1 [Source:MGI Symbol;Acc:MGI:1097680]	0.994876	0.135927	1.85383	0.65202	2.56697	0.0272292	0.0759452	-3.75111	1.99291	1.45183	0.577643	0.769757	-0.191149	1.56497
ENSMUSG00000026784	56075	Pdss1	protein_coding	MGI Symbol	7	prenyl (solanesyl) diphosphate synthase, subunit 1 [Source:MGI Symbol;Acc:MGI:1889278]	0.994795	0.558289	1.4313	2.52808	5.05084	0.0004403	0.00324681	-0.0430351	1.9928	2.89763	2.0358	3.17935	1.99953	3.35625
ENSMUSG00000039809	242425	Gabbr2	protein_coding	MGI Symbol	4	gamma-aminobutyric acid (GABA) B receptor, 2 [Source:MGI Symbol;Acc:MGI:2386030]	0.994587	0.15725	1.83192	0.468879	2.63247	0.0242894	0.0696868	-3.5996	1.99251	0.705358	-0.327498	1.28954	0.208121	1.61458
ENSMUSG00000089886	NA	Gm16184	processed_pseudogene	MGI Symbol	1	predicted gene 16184 [Source:MGI Symbol;Acc:MGI:3802154]	0.994363	0.0831843	1.90554	-0.39362	2.41859	0.035251	0.0920233	-3.78818	1.9922	0.0902754	-0.979575	0.122638	-0.80782	1.45283
ENSMUSG00000040711	268396	Sh3pxd2b	protein_coding	MGI Symbol	2	SH3 and PX domains 2B [Source:MGI Symbol;Acc:MGI:2442062]	0.99392	0.736068	1.25177	6.87616	8.54282	5.04509e-06	0.00010462	3.93712	1.99159	7.18857	6.3457	7.56417	6.40618	5.29713
ENSMUSG00000034613	319468	Ppm1h	protein_coding	MGI Symbol	8	protein phosphatase 1H (PP2C domain containing) [Source:MGI Symbol;Acc:MGI:2442087]	0.993878	0.708875	1.27888	4.65797	7.72864	1.25569e-05	0.000205933	3.22596	1.99153	5.27785	4.27593	5.01035	4.06774	4.90112
ENSMUSG00000022146	18414	Osmr	protein_coding	MGI Symbol	6	oncostatin M receptor [Source:MGI Symbol;Acc:MGI:1330819]	0.992675	0.825715	1.15963	7.45832	13.177	7.93593e-08	5.11345e-06	8.35901	1.98987	7.94534	6.99983	7.96422	6.92388	7.1004
ENSMUSG00000045004	329972	Spata21	protein_coding	MGI Symbol	2	spermatogenesis associated 21 [Source:MGI Symbol;Acc:MGI:3607787]	0.991585	0.124839	1.85833	-0.181966	2.53547	0.0287662	0.0792921	-3.63714	1.98837	0.262228	-0.617005	0.371998	-0.745084	1.54112
ENSMUSG00000029322	231507	Plac8	protein_coding	MGI Symbol	4	placenta-specific 8 [Source:MGI Symbol;Acc:MGI:2445289]	0.9913	0.304147	1.67845	1.37438	3.19721	0.00907777	0.0327713	-2.84653	1.98798	2.15718	1.07105	1.51366	0.755609	2.04202
ENSMUSG00000082896	NA	Gm5844	processed_pseudogene	MGI Symbol	1	predicted gene 5844 [Source:MGI Symbol;Acc:MGI:3645252]	0.990524	0.602573	1.37848	3.74079	5.65859	0.000180584	0.00161256	0.599659	1.98691	4.02848	3.16027	4.48351	3.29091	3.74332
ENSMUSG00000042289	101502	Hsd3b7	protein_coding	MGI Symbol	13	hydroxy-delta-5-steroid dehydrogenase, 3 beta- and steroid delta-isomerase 7 [Source:MGI Symbol;Acc:MGI:2141879]	0.990376	0.647915	1.33284	3.28869	6.40928	6.44747e-05	0.000723953	1.78378	1.9867	3.69489	2.81298	3.88857	2.75832	4.19061
ENSMUSG00000021822	18792	Plau	protein_coding	MGI Symbol	2	plasminogen activator, urokinase [Source:MGI Symbol;Acc:MGI:97611]	0.989955	0.59231	1.3876	4.73595	5.51747	0.00022107	0.00190303	0.169509	1.98612	4.95203	4.22318	5.54764	4.22095	3.65547
ENSMUSG00000096727	16912	Psmb9	protein_coding	MGI Symbol	7	proteasome (prosome, macropain) subunit, beta type 9 (large multifunctional peptidase 2) [Source:MGI Symbol;Acc:MGI:1346526]	0.988817	0.091285	1.88635	0.0496712	2.44166	0.0338661	0.0894822	-3.83229	1.98456	0.527962	-0.000333191	0.544465	-0.873408	1.47024
ENSMUSG00000040640	238988	Erc2	protein_coding	MGI Symbol	14	ELKS/RAB6-interacting/CAST family member 2 [Source:MGI Symbol;Acc:MGI:1098749]	0.987002	0.153731	1.82027	0.389717	2.62514	0.0246022	0.0704252	-3.59884	1.98206	0.905436	0.334086	0.837661	-0.518314	1.60903
ENSMUSG00000040663	56708	Clcf1	protein_coding	MGI Symbol	5	cardiotrophin-like cytokine factor 1 [Source:MGI Symbol;Acc:MGI:1930088]	0.986423	0.707751	1.26509	4.42843	7.84496	1.09763e-05	0.000187066	3.41296	1.98127	4.81923	3.84388	5.04308	4.00753	4.95955
ENSMUSG00000069601	11735	Ank3	protein_coding	MGI Symbol	47	ankyrin 3, epithelial [Source:MGI Symbol;Acc:MGI:88026]	0.986291	0.641558	1.33102	4.25634	6.34077	7.06075e-05	0.000774632	1.47541	1.98109	4.55881	3.68068	4.97309	3.81277	4.15115
ENSMUSG00000038010	76138	Ccdc138	protein_coding	MGI Symbol	2	coiled-coil domain containing 138 [Source:MGI Symbol;Acc:MGI:1923388]	0.986092	0.326879	1.6453	1.28348	3.31522	0.00740312	0.0282614	-2.61988	1.98081	1.61304	0.520499	1.98717	1.01321	2.13059
ENSMUSG00000047604	212398	Frat2	protein_coding	MGI Symbol	1	frequently rearranged in advanced T cell lymphomas 2 [Source:MGI Symbol;Acc:MGI:2673967]	0.985766	0.072988	1.89854	0.149383	2.39347	0.0368208	0.0950184	-3.9268	1.98036	0.35635	-0.682593	0.994631	-0.0708545	1.43391
ENSMUSG00000038296	233733	Galnt18	protein_coding	MGI Symbol	2	polypeptide N-acetylgalactosaminyltransferase 18 [Source:MGI Symbol;Acc:MGI:2446239]	0.984277	0.688315	1.28024	3.8933	7.37057	1.91796e-05	0.000287384	2.9281	1.97832	4.29726	3.44381	4.48615	3.34599	4.71716
ENSMUSG00000060703	66205	Cd302	protein_coding	MGI Symbol	2	CD302 antigen [Source:MGI Symbol;Acc:MGI:1913455]	0.984232	0.633901	1.33456	3.23498	6.22643	8.22805e-05	0.000873964	1.53894	1.97826	3.81854	2.6888	3.62113	2.81146	4.0847
ENSMUSG00000021871	NA	Gm49342	protein_coding	MGI Symbol	1	predicted gene, 49342 [Source:MGI Symbol;Acc:MGI:6121535]	0.982681	0.770949	1.19441	5.61619	10.286	8.81958e-07	2.79384e-05	5.90781	1.97613	6.11881	5.01849	6.09819	5.22927	6.05455
ENSMUSG00000022894	23794	Adamts5	protein_coding	MGI Symbol	1	a disintegrin-like and metallopeptidase (reprolysin type) with thrombospondin type 1 motif, 5 (aggrecanase-2) [Source:MGI Symbol;Acc:MGI:1346321]	0.982244	0.732396	1.23209	5.60639	8.71292	4.20528e-06	9.19905e-05	4.24136	1.97554	6.24054	5.155	5.94113	5.08888	5.37621
ENSMUSG00000049409	58182	Prokr1	protein_coding	MGI Symbol	3	prokineticin receptor 1 [Source:MGI Symbol;Acc:MGI:1929676]	0.981492	0.174486	1.7885	0.229758	2.69544	0.0217603	0.0642378	-3.45085	1.97451	0.841777	-0.436432	0.584542	-0.0708545	1.66234
ENSMUSG00000035067	219149	Xkr6	protein_coding	MGI Symbol	5	X-linked Kx blood group related 6 [Source:MGI Symbol;Acc:MGI:2447765]	0.981434	0.263081	1.69979	1.27389	3.02791	0.012181	0.0411385	-3.10895	1.97443	1.46597	0.967958	2.11582	0.545817	1.91432
ENSMUSG00000041135	192656	Ripk2	protein_coding	MGI Symbol	2	receptor (TNFRSF)-interacting serine-threonine kinase 2 [Source:MGI Symbol;Acc:MGI:1891456]	0.981234	0.736724	1.22574	4.93853	8.89398	3.47486e-06	8.12121e-05	4.54367	1.97415	5.49515	4.55559	5.35109	4.35228	5.45906
ENSMUSG00000063558	11761	Aox1	protein_coding	MGI Symbol	2	aldehyde oxidase 1 [Source:MGI Symbol;Acc:MGI:88035]	0.980808	0.576865	1.38475	2.8232	5.38125	0.000269454	0.0022235	0.395785	1.97357	3.26425	2.50953	3.36338	2.15565	3.56952
ENSMUSG00000021614	13003	Vcan	protein_coding	MGI Symbol	9	versican [Source:MGI Symbol;Acc:MGI:102889]	0.979959	0.791693	1.16823	6.98706	11.536	2.92024e-07	1.26221e-05	6.98322	1.97241	7.39925	6.45839	7.55758	6.53302	6.53458
ENSMUSG00000090873	NA	Gm17112	antisense	MGI Symbol	1	predicted gene 17112 [Source:MGI Symbol;Acc:MGI:4937939]	0.979753	0.0813634	1.87814	0.224346	2.41697	0.0353497	0.0922307	-3.90413	1.97213	0.35635	-0.226215	1.13618	-0.368936	1.45161
ENSMUSG00000001131	21857	Timp1	protein_coding	MGI Symbol	2	tissue inhibitor of metalloproteinase 1 [Source:MGI Symbol;Acc:MGI:98752]	0.978706	0.768897	1.18851	8.146	10.3383	8.40226e-07	2.70676e-05	5.82001	1.9707	8.53453	7.56147	8.73825	7.74975	6.0756
ENSMUSG00000036452	71302	Arhgap26	protein_coding	MGI Symbol	12	Rho GTPase activating protein 26 [Source:MGI Symbol;Acc:MGI:1918552]	0.978612	0.529925	1.4273	2.57866	4.83378	0.000613103	0.00418157	-0.397738	1.97057	2.91835	2.18116	3.24334	1.97179	3.21247
ENSMUSG00000024168	407831	Tmem204	protein_coding	MGI Symbol	4	transmembrane protein 204 [Source:MGI Symbol;Acc:MGI:3039635]	0.978057	0.0958111	1.8603	-0.0212112	2.45694	0.0329789	0.0877521	-3.79358	1.96981	0.325653	-0.226215	0.623537	-0.80782	1.48176
ENSMUSG00000042444	235461	Mindy2	protein_coding	MGI Symbol	3	MINDY lysine 48 deubiquitinase 2 [Source:MGI Symbol;Acc:MGI:2443086]	0.977394	0.610628	1.34416	4.24191	5.9061	0.000127503	0.00122304	0.85011	1.96891	4.90479	3.96126	4.52013	3.58144	3.89448
ENSMUSG00000090468	NA	Gm2840	processed_pseudogene	MGI Symbol	1	predicted gene 2840 [Source:MGI Symbol;Acc:MGI:3781012]	0.977038	0.104128	1.84995	0.264042	2.48063	0.0316478	0.0852057	-3.81231	1.96842	1.0249	0.0809669	0.417086	-0.466783	1.49966
ENSMUSG00000022952	12394	Runx1	protein_coding	MGI Symbol	7	runt related transcription factor 1 [Source:MGI Symbol;Acc:MGI:99852]	0.976777	0.794549	1.15901	6.41942	11.8795	2.19458e-07	1.02916e-05	7.31789	1.96806	6.88765	5.87021	6.92975	5.99006	6.65865
ENSMUSG00000033420	69538	Antxr1	protein_coding	MGI Symbol	6	anthrax toxin receptor 1 [Source:MGI Symbol;Acc:MGI:1916788]	0.976475	0.753375	1.19958	6.54802	9.70021	1.53996e-06	4.3501e-05	5.22675	1.96765	7.0455	6.21785	7.02476	5.90398	5.81249
ENSMUSG00000028680	12795	Plk3	protein_coding	MGI Symbol	3	polo like kinase 3 [Source:MGI Symbol;Acc:MGI:109604]	0.975801	0.713533	1.23807	4.25367	8.24588	6.98018e-06	0.00013197	3.92484	1.96673	4.67448	3.74445	4.81993	3.77581	5.15613
ENSMUSG00000023034	15370	Nr4a1	protein_coding	MGI Symbol	4	nuclear receptor subfamily 4, group A, member 1 [Source:MGI Symbol;Acc:MGI:1352454]	0.975473	0.619429	1.33152	4.64347	6.072	0.00010145	0.00101824	1.01199	1.96629	4.90868	4.05981	5.38836	4.21701	3.99375
ENSMUSG00000021457	20963	Syk	protein_coding	MGI Symbol	5	spleen tyrosine kinase [Source:MGI Symbol;Acc:MGI:99515]	0.975207	0.466529	1.48388	2.36493	4.24887	0.00154642	0.00852193	-1.29779	1.96592	2.65377	2.01526	3.08472	1.70595	2.81067
ENSMUSG00000052516	268902	Robo2	protein_coding	MGI Symbol	13	roundabout guidance receptor 2 [Source:MGI Symbol;Acc:MGI:1890110]	0.975195	0.579438	1.37095	3.32985	5.46113	0.000239851	0.00202581	0.396051	1.96591	3.83225	3.12236	3.78489	2.57991	3.62006
ENSMUSG00000046808	231287	Atp10d	polymorphic_pseudogene	MGI Symbol	6	ATPase, class V, type 10D [Source:MGI Symbol;Acc:MGI:2450125]	0.974737	0.533905	1.41557	2.45562	4.90043	0.000553445	0.00386471	-0.265101	1.96528	3.01291	2.12476	2.85005	1.83475	3.25693
ENSMUSG00000029026	22062	Trp73	protein_coding	MGI Symbol	7	transformation related protein 73 [Source:MGI Symbol;Acc:MGI:1336991]	0.974582	0.13711	1.81206	0.207655	2.5791	0.0266596	0.0746782	-3.63693	1.96507	0.50074	-0.494148	0.933877	-0.109849	1.57415
ENSMUSG00000028064	20351	Sema4a	protein_coding	MGI Symbol	19	sema domain, immunoglobulin domain (Ig), transmembrane domain (TM) and short cytoplasmic domain, (semaphorin) 4A [Source:MGI Symbol;Acc:MGI:107560]	0.974092	0.349787	1.5984	1.30604	3.45798	0.00579265	0.0232972	-2.38477	1.9644	1.86864	1.07105	1.68934	0.595145	2.23712
ENSMUSG00000066108	74180	Muc5b	protein_coding	MGI Symbol	1	mucin 5, subtype B, tracheobronchial [Source:MGI Symbol;Acc:MGI:1921430]	0.972008	0.0934831	1.85053	1.04374	2.45209	0.0332583	0.0883317	-4.02475	1.96157	1.04388	0.520499	2.11582	0.494743	1.4781
ENSMUSG00000074604	211666	Mgst2	protein_coding	MGI Symbol	9	microsomal glutathione S-transferase 2 [Source:MGI Symbol;Acc:MGI:2448481]	0.971438	0.51213	1.43075	2.42729	4.68739	0.0007694	0.0049422	-0.598046	1.96079	3.06029	1.87414	2.73901	2.03572	3.11385
ENSMUSG00000021270	15519	Hsp90aa1	protein_coding	MGI Symbol	8	heat shock protein 90, alpha (cytosolic), class A member 1 [Source:MGI Symbol;Acc:MGI:96250]	0.970323	0.780092	1.16055	9.79594	11.3046	3.55473e-07	1.46161e-05	6.72328	1.95928	10.1985	9.23741	10.3648	9.38307	6.44919
ENSMUSG00000019838	72472	Slc16a10	protein_coding	MGI Symbol	4	solute carrier family 16 (monocarboxylic acid transporters), member 10 [Source:MGI Symbol;Acc:MGI:1919722]	0.969997	0.664408	1.27559	3.52695	7.03481	2.89181e-05	0.000387465	2.57197	1.95884	3.97261	3.04343	4.05828	3.03348	4.53883
ENSMUSG00000018774	12514	Cd68	protein_coding	MGI Symbol	3	CD68 antigen [Source:MGI Symbol;Acc:MGI:88342]	0.969839	0.555639	1.38404	3.50544	5.18931	0.000357725	0.00275247	-0.0617985	1.95862	3.79912	2.83072	4.22603	3.16589	3.44645
ENSMUSG00000004951	15507	Hspb1	protein_coding	MGI Symbol	2	heat shock protein 1 [Source:MGI Symbol;Acc:MGI:96240]	0.968543	0.534004	1.40308	5.37133	4.9398	0.000521116	0.00370382	-0.852064	1.95686	5.53259	4.73585	6.2145	5.00239	3.28307
ENSMUSG00000042708	71836	Shcbp1l	protein_coding	MGI Symbol	3	Shc SH2-domain binding protein 1-like [Source:MGI Symbol;Acc:MGI:1919086]	0.968025	0.0533847	1.88267	-0.0250644	2.34561	0.0400037	0.100959	-3.97097	1.95616	0.161534	-0.380937	0.804109	-0.684963	1.3979
ENSMUSG00000058831	12057	Opn1sw	protein_coding	MGI Symbol	4	opsin 1 (cone pigments), short-wave-sensitive (color blindness, tritan) [Source:MGI Symbol;Acc:MGI:99438]	0.967607	0.285571	1.64964	1.07257	3.14421	0.00995147	0.0351993	-2.8679	1.95559	1.56128	0.924565	1.53427	0.270182	2.00211
ENSMUSG00000037185	74127	Krt80	protein_coding	MGI Symbol	5	keratin 80 [Source:MGI Symbol;Acc:MGI:1921377]	0.966495	0.378702	1.55429	1.73307	3.64414	0.00421848	0.0184615	-2.16662	1.95409	2.38268	1.49847	2.00205	1.04905	2.37484
ENSMUSG00000031360	55936	Ctps2	protein_coding	MGI Symbol	13	cytidine 5'-triphosphate synthase 2 [Source:MGI Symbol;Acc:MGI:1933185]	0.966249	0.683715	1.24878	3.77384	7.57947	1.4954e-05	0.000235554	3.21379	1.95375	4.27534	3.28989	4.2355	3.29465	4.82524
ENSMUSG00000037126	73728	Psd	protein_coding	MGI Symbol	14	pleckstrin and Sec7 domain containing [Source:MGI Symbol;Acc:MGI:1920978]	0.965044	0.603575	1.32651	3.01612	5.91693	0.0001256	0.00120782	1.1454	1.95212	3.57276	2.55292	3.40874	2.53005	3.90101
ENSMUSG00000097567	NA	Gm26637	lincRNA	MGI Symbol	1	predicted gene, 26637 [Source:MGI Symbol;Acc:MGI:5477131]	0.964957	0.148716	1.7812	0.153106	2.62005	0.0248215	0.0708691	-3.55999	1.952	0.527962	-0.494148	0.769757	-0.191149	1.60517
ENSMUSG00000018752	619441	Tnfsfm13	protein_coding	MGI Symbol	3	tumor necrosis factor (ligand) superfamily, membrane-bound member 13 [Source:MGI Symbol;Acc:MGI:3845075]	0.964537	0.104401	1.82467	-0.126557	2.48526	0.0313941	0.0847132	-3.72882	1.95144	0.386408	-0.751306	0.325455	-0.466783	1.50315
ENSMUSG00000017734	52840	Dbndd2	protein_coding	MGI Symbol	6	dysbindin (dystrobrevin binding protein 1) domain containing 2 [Source:MGI Symbol;Acc:MGI:106562]	0.963993	0.152403	1.77558	0.190107	2.63243	0.0242908	0.0696868	-3.54715	1.9507	0.554679	-0.131578	0.804109	-0.466783	1.61456
ENSMUSG00000004508	14389	Gab2	protein_coding	MGI Symbol	2	growth factor receptor bound protein 2-associated protein 2 [Source:MGI Symbol;Acc:MGI:1333854]	0.961342	0.621377	1.30131	3.31539	6.26706	7.7911e-05	0.000837471	1.57719	1.94712	3.81025	2.97063	3.77193	2.70876	4.1084
ENSMUSG00000032846	67263	Zswim6	processed_transcript	MGI Symbol	4	zinc finger SWIM-type containing 6 [Source:MGI Symbol;Acc:MGI:1914513]	0.961147	0.660088	1.26221	4.86157	7.07552	2.74941e-05	0.000374682	2.35649	1.94686	5.17397	4.29309	5.53491	4.44432	4.56076
ENSMUSG00000028862	53608	Map3k6	protein_coding	MGI Symbol	4	mitogen-activated protein kinase kinase kinase 6 [Source:MGI Symbol;Acc:MGI:1855691]	0.959081	0.695237	1.22293	4.52675	8.05616	8.62941e-06	0.000155373	3.64829	1.94407	4.94068	4.15676	5.07683	3.93275	5.06402
ENSMUSG00000003573	26558	Homer3	protein_coding	MGI Symbol	8	homer scaffolding protein 3 [Source:MGI Symbol;Acc:MGI:1347359]	0.957804	0.657652	1.25796	4.83428	7.07221	2.76069e-05	0.00037515	2.35703	1.94235	5.15227	4.25199	5.49866	4.43419	4.55898
ENSMUSG00000028933	57434	Xrcc2	protein_coding	MGI Symbol	4	X-ray repair complementing defective repair in Chinese hamster cells 2 [Source:MGI Symbol;Acc:MGI:1927345]	0.956854	0.655698	1.25801	3.99522	7.04165	2.86736e-05	0.000385281	2.48186	1.94107	4.3724	3.42836	4.59562	3.5845	4.54252
ENSMUSG00000020062	216225	Slc5a8	protein_coding	MGI Symbol	1	solute carrier family 5 (iodide transporter), member 8 [Source:MGI Symbol;Acc:MGI:2384916]	0.956801	0.151194	1.76241	0.219205	2.6322	0.0243008	0.0696888	-3.55315	1.941	0.705358	-0.494148	0.698499	-0.0328867	1.61438
ENSMUSG00000099843	NA	Gm7160	lincRNA	MGI Symbol	2	predicted gene 7160 [Source:MGI Symbol;Acc:MGI:3646078]	0.956562	0.250909	1.66221	0.791575	3.00429	0.0126925	0.0423969	-3.04523	1.94068	1.20435	0.549354	1.33723	0.0753662	1.89645
ENSMUSG00000028931	16498	Kcnab2	protein_coding	MGI Symbol	14	potassium voltage-gated channel, shaker-related subfamily, beta member 2 [Source:MGI Symbol;Acc:MGI:109239]	0.955633	0.628081	1.28319	3.2623	6.46593	5.98368e-05	0.000685396	1.86597	1.93943	3.71575	2.81298	3.76758	2.75289	4.22303
ENSMUSG00000022969	16155	Il10rb	protein_coding	MGI Symbol	5	interleukin 10 receptor, beta [Source:MGI Symbol;Acc:MGI:109380]	0.953219	0.594753	1.31169	3.15887	5.89338	0.000129777	0.00123741	1.07802	1.93619	3.72754	2.75842	3.52142	2.6281	3.8868
ENSMUSG00000025380	238021	Fscn2	protein_coding	MGI Symbol	3	fascin actin-bundling protein 2 [Source:MGI Symbol;Acc:MGI:2443337]	0.952486	0.000383885	1.90459	-0.128815	2.21715	0.0499233	0.119759	-4.15442	1.93521	0.195886	-1.06446	0.544465	-0.191149	1.3017
ENSMUSG00000042812	15227	Foxf1	protein_coding	MGI Symbol	1	forkhead box F1 [Source:MGI Symbol;Acc:MGI:1347470]	0.951965	0.719451	1.18448	4.56348	9.07385	2.88355e-06	6.95445e-05	4.80397	1.9345	5.05737	4.07478	5.01951	4.10227	5.54007
ENSMUSG00000086539	NA	Gm16759	processed_transcript	MGI Symbol	4	predicted gene, 16759 [Source:MGI Symbol;Acc:MGI:4439683]	0.951681	0.0935749	1.80979	0.529091	2.45793	0.0329219	0.0876361	-3.90413	1.93412	1.04388	0.605388	0.933877	-0.466783	1.48252
ENSMUSG00000024014	18712	Pim1	protein_coding	MGI Symbol	7	proviral integration site 1 [Source:MGI Symbol;Acc:MGI:97584]	0.951445	0.67476	1.22813	4.62796	7.62109	1.4239e-05	0.000226782	3.09802	1.93381	5.069	3.97462	5.15044	4.31779	4.84652
ENSMUSG00000081974	NA	Gm11960	transcribed_processed_pseudogene	MGI Symbol	2	predicted gene 11960 [Source:MGI Symbol;Acc:MGI:3652301]	0.951442	0.00230259	1.90058	0.143757	2.22163	0.0495403	0.119039	-4.20268	1.9338	0.415851	0.194923	0.837661	-0.873408	1.30504
ENSMUSG00000021701	20620	Plk2	protein_coding	MGI Symbol	5	polo like kinase 2 [Source:MGI Symbol;Acc:MGI:1099790]	0.950762	0.685966	1.21556	7.52763	7.95756	9.6493e-06	0.000169691	3.21733	1.93289	7.87983	6.87182	8.12974	7.22915	5.0155
ENSMUSG00000018983	242705	E2f2	protein_coding	MGI Symbol	2	E2F transcription factor 2 [Source:MGI Symbol;Acc:MGI:1096341]	0.950481	0.512838	1.38812	3.06274	4.8133	0.00063277	0.00428314	-0.55206	1.93252	3.58578	2.90516	3.4635	2.29652	3.19875
ENSMUSG00000083669	NA	Gm10169	processed_pseudogene	MGI Symbol	1	predicted pseudogene 10169 [Source:MGI Symbol;Acc:MGI:3642393]	0.950352	0.446225	1.45448	2.98242	4.17797	0.00173545	0.0092959	-1.57397	1.93234	3.46773	2.07602	3.46886	2.91707	2.76059
ENSMUSG00000024539	19255	Ptpn2	protein_coding	MGI Symbol	4	protein tyrosine phosphatase, non-receptor type 2 [Source:MGI Symbol;Acc:MGI:97806]	0.949346	0.725931	1.17276	5.14717	9.41743	2.03556e-06	5.37716e-05	5.07987	1.931	5.60787	4.5715	5.64086	4.76843	5.69132
ENSMUSG00000043336	78749	Filip1l	protein_coding	MGI Symbol	3	filamin A interacting protein 1-like [Source:MGI Symbol;Acc:MGI:1925999]	0.94923	0.540182	1.35828	3.78845	5.14301	0.000383334	0.00289667	-0.203532	1.93084	4.03086	3.1972	4.54065	3.38508	3.41642
ENSMUSG00000033361	208748	Prrg3	protein_coding	MGI Symbol	3	proline rich Gla (G-carboxyglutamic acid) 3 (transmembrane) [Source:MGI Symbol;Acc:MGI:2685214]	0.948821	0.181617	1.71603	0.974184	2.7409	0.0200994	0.0602897	-3.53225	1.9303	1.6257	0.946425	1.2149	0.109718	1.69682
ENSMUSG00000047810	78317	Ccdc88b	protein_coding	MGI Symbol	4	coiled-coil domain containing 88B [Source:MGI Symbol;Acc:MGI:1925567]	0.948229	0.0250589	1.8714	0.444804	2.27642	0.0450827	0.110553	-4.17696	1.9295	0.50074	0.194923	1.40595	-0.322393	1.34599
ENSMUSG00000026657	209630	Frmd4a	protein_coding	MGI Symbol	19	FERM domain containing 4A [Source:MGI Symbol;Acc:MGI:1919850]	0.946871	0.684898	1.20884	5.67613	8.01039	9.08755e-06	0.000161393	3.40918	1.92769	5.98525	5.21138	6.3273	5.18061	5.04155
ENSMUSG00000059562	207209	Ccdc154	protein_coding	MGI Symbol	4	coiled-coil domain containing 154 [Source:MGI Symbol;Acc:MGI:2685163]	0.944213	0.117293	1.77113	0.0986779	2.53062	0.0290102	0.0798896	-3.6978	1.92414	0.705358	-0.494148	0.417086	-0.233584	1.53745
ENSMUSG00000046908	16995	Ltb4r1	protein_coding	MGI Symbol	1	leukotriene B4 receptor 1 [Source:MGI Symbol;Acc:MGI:1309472]	0.94404	0.0573717	1.83071	-0.258444	2.35966	0.0390428	0.0991619	-3.90708	1.92391	0.294289	-0.823455	0.122638	-0.627248	1.40846
ENSMUSG00000041653	116939	Pnpla3	protein_coding	MGI Symbol	2	patatin-like phospholipase domain containing 3 [Source:MGI Symbol;Acc:MGI:2151796]	0.943106	0.189339	1.69687	0.587639	2.77296	0.0190048	0.0576815	-3.39211	1.92266	1.00566	-0.17812	1.13618	0.386827	1.72114
ENSMUSG00000086350	NA	B230369F24Rik	antisense	MGI Symbol	1	RIKEN cDNA B230369F24 gene [Source:MGI Symbol;Acc:MGI:2443392]	0.942343	0.218586	1.6661	1.31469	2.8856	0.0156112	0.049628	-3.36159	1.92165	1.45183	0.711321	2.19562	0.899999	1.80656
ENSMUSG00000096351	231004	Samd11	protein_coding	MGI Symbol	9	sterile alpha motif domain containing 11 [Source:MGI Symbol;Acc:MGI:2446220]	0.941837	0.188712	1.69496	0.818876	2.77159	0.0190503	0.0577795	-3.44228	1.92097	1.0249	0.194923	1.61389	0.441794	1.7201
ENSMUSG00000089726	NA	Mir17hg	lincRNA	MGI Symbol	1	Mir17 host gene (non-protein coding) [Source:MGI Symbol;Acc:MGI:1923207]	0.941662	0.46129	1.42203	3.4089	4.34448	0.00132512	0.00755781	-1.40463	1.92074	3.81302	2.50953	3.98156	3.3315	2.87775
ENSMUSG00000038347	21646	Tcte2	protein_coding	MGI Symbol	10	t-complex-associated testis expressed 2 [Source:MGI Symbol;Acc:MGI:98641]	0.941266	0.274641	1.60789	0.920616	3.12933	0.0102119	0.0358728	-2.8599	1.92021	1.27031	0.491055	1.53427	0.386827	1.99089
ENSMUSG00000024042	17691	Sik1	protein_coding	MGI Symbol	4	salt inducible kinase 1 [Source:MGI Symbol;Acc:MGI:104754]	0.940616	0.64296	1.23827	4.10915	7.00354	3.0066e-05	0.000399119	2.40597	1.91935	4.62176	3.80553	4.52271	3.4866	4.52192
ENSMUSG00000024986	15242	Hhex	protein_coding	MGI Symbol	3	hematopoietically expressed homeobox [Source:MGI Symbol;Acc:MGI:96086]	0.939072	0.0937002	1.78444	0.0563506	2.4619	0.0326955	0.0872257	-3.80086	1.91729	0.554679	-0.682593	0.503242	-0.149926	1.48551
ENSMUSG00000052688	226421	Rab7b	protein_coding	MGI Symbol	5	RAB7B, member RAS oncogene family [Source:MGI Symbol;Acc:MGI:2442295]	0.937382	0.348688	1.52608	1.64786	3.52896	0.00513097	0.0213233	-2.34263	1.91505	2.28235	0.989174	1.9261	1.39381	2.2898
ENSMUSG00000082794	NA	Gm6806	processed_pseudogene	MGI Symbol	1	predicted gene 6806 [Source:MGI Symbol;Acc:MGI:3649146]	0.937358	0.0427938	1.83192	-0.175866	2.32228	0.0416512	0.104182	-3.98069	1.91502	0.195886	-0.899404	0.417086	-0.41703	1.38037
ENSMUSG00000019647	20358	Sema6a	protein_coding	MGI Symbol	10	sema domain, transmembrane domain (TM), and cytoplasmic domain, (semaphorin) 6A [Source:MGI Symbol;Acc:MGI:1203727]	0.936051	0.687699	1.1844	6.72956	8.35319	6.20115e-06	0.000121727	3.72312	1.91328	7.02744	6.22346	7.37432	6.29302	5.20753
ENSMUSG00000073802	12579	Cdkn2b	protein_coding	MGI Symbol	1	cyclin dependent kinase inhibitor 2B [Source:MGI Symbol;Acc:MGI:104737]	0.935378	0.581139	1.28962	4.31578	5.85209	0.000137465	0.00129693	0.753687	1.91239	4.99899	3.89255	4.53299	3.8386	3.86181
ENSMUSG00000031075	101772	Ano1	protein_coding	MGI Symbol	10	anoctamin 1, calcium activated chloride channel [Source:MGI Symbol;Acc:MGI:2142149]	0.935264	0.341881	1.52865	1.52576	3.49317	0.00545432	0.0223372	-2.3731	1.91224	1.87925	0.833657	2.14291	1.24722	2.26326
ENSMUSG00000070639	433926	Lrrc8b	protein_coding	MGI Symbol	1	leucine rich repeat containing 8 family, member B [Source:MGI Symbol;Acc:MGI:2141353]	0.934425	0.678965	1.18989	4.15312	8.10666	8.15275e-06	0.00014999	3.77808	1.91113	4.62963	3.67086	4.61025	3.70173	5.0887
ENSMUSG00000097989	NA	Gm4335	processed_pseudogene	MGI Symbol	1	predicted gene 4335 [Source:MGI Symbol;Acc:MGI:3782519]	0.930925	0.235737	1.62611	0.763374	2.96779	0.0135261	0.0445022	-3.10091	1.9065	1.09938	0.300533	1.3834	0.270182	1.86883
ENSMUSG00000058589	77531	Anks1b	protein_coding	MGI Symbol	33	ankyrin repeat and sterile alpha motif domain containing 1B [Source:MGI Symbol;Acc:MGI:1924781]	0.930414	0.171337	1.68949	0.514757	2.7165	0.0209744	0.0623927	-3.47231	1.90582	0.841777	0.230992	1.13618	-0.149926	1.67831
ENSMUSG00000097746	NA	Gm6225	processed_transcript	MGI Symbol	2	predicted gene 6225 [Source:MGI Symbol;Acc:MGI:3643252]	0.929363	0.0174733	1.84125	-0.099303	2.25872	0.0464782	0.113255	-4.09719	1.90444	0.580911	-0.823455	0.122638	-0.277305	1.33275
ENSMUSG00000085436	NA	Zfp335os	antisense	MGI Symbol	2	zinc finger protein 335, opposite strand [Source:MGI Symbol;Acc:MGI:3649775]	0.929146	0.141501	1.71679	0.213711	2.61441	0.0250671	0.0713291	-3.58245	1.90415	0.656859	-0.131578	0.698499	-0.368936	1.6009
ENSMUSG00000037509	226970	Arhgef4	protein_coding	MGI Symbol	7	Rho guanine nucleotide exchange factor (GEF) 4 [Source:MGI Symbol;Acc:MGI:2442507]	0.928155	0.639812	1.2165	3.926	7.13397	2.55801e-05	0.000356383	2.61454	1.90284	4.43485	3.56533	4.33283	3.37098	4.5921
ENSMUSG00000060803	14870	Gstp1	protein_coding	MGI Symbol	9	glutathione S-transferase, pi 1 [Source:MGI Symbol;Acc:MGI:95865]	0.927641	0.740875	1.11441	6.76795	11.0078	4.59786e-07	1.75355e-05	6.50706	1.90216	7.29243	6.36053	7.16848	6.25035	6.33744
ENSMUSG00000035208	276950	Slfn8	protein_coding	MGI Symbol	6	schlafen 8 [Source:MGI Symbol;Acc:MGI:2672859]	0.92746	0.205092	1.64983	1.06446	2.84549	0.0167436	0.0522897	-3.37255	1.90192	1.36392	0.230992	1.74345	0.919495	1.77615
ENSMUSG00000037196	69310	Pacrg	protein_coding	MGI Symbol	2	PARK2 co-regulated [Source:MGI Symbol;Acc:MGI:1916560]	0.927171	0.0586349	1.79571	0.00149521	2.36588	0.0386247	0.0984245	-3.94497	1.90154	0.262228	-0.327498	0.698499	-0.627248	1.41313
ENSMUSG00000038387	20130	Rras	protein_coding	MGI Symbol	3	related RAS viral (r-ras) oncogene [Source:MGI Symbol;Acc:MGI:98179]	0.926723	0.695015	1.15843	4.90741	8.86397	3.58573e-06	8.33958e-05	4.51409	1.90095	5.40074	4.5377	5.33356	4.35765	5.44542
ENSMUSG00000057359	NA	Gm17494	processed_transcript	MGI Symbol	2	predicted gene, 17494 [Source:MGI Symbol;Acc:MGI:4937128]	0.925179	0.127087	1.72327	0.685594	2.56917	0.0271251	0.0757434	-3.75203	1.89892	0.966404	-0.17812	1.3834	0.570691	1.56663
ENSMUSG00000031987	112405	Egln1	protein_coding	MGI Symbol	1	egl-9 family hypoxia-inducible factor 1 [Source:MGI Symbol;Acc:MGI:1932286]	0.924128	0.72676	1.1215	6.55309	10.377	8.10693e-07	2.66212e-05	5.91236	1.89754	7.10574	6.12086	6.92048	6.06528	6.09114
ENSMUSG00000082424	NA	Gm13292	processed_pseudogene	MGI Symbol	1	predicted gene 13292 [Source:MGI Symbol;Acc:MGI:3649470]	0.923242	0.0601449	1.78634	0.0591039	2.3707	0.0383035	0.0977861	-3.9493	1.89637	0.656859	-0.682593	0.371998	-0.109849	1.41676
ENSMUSG00000031750	76527	Il34	protein_coding	MGI Symbol	5	interleukin 34 [Source:MGI Symbol;Acc:MGI:1923777]	0.92271	0.464626	1.38079	2.2365	4.46417	0.00109407	0.00650098	-0.915814	1.89567	2.74939	1.90795	2.62834	1.66033	2.96096
ENSMUSG00000030067	108655	Foxp1	protein_coding	MGI Symbol	31	forkhead box P1 [Source:MGI Symbol;Acc:MGI:1914004]	0.92125	0.722174	1.12033	6.22922	10.256	9.06891e-07	2.84768e-05	5.81604	1.89376	6.65203	5.86233	6.72815	5.67438	6.04244
ENSMUSG00000022051	12177	Bnip3l	protein_coding	MGI Symbol	7	BCL2/adenovirus E1B interacting protein 3-like [Source:MGI Symbol;Acc:MGI:1332659]	0.918813	0.685631	1.15199	6.55325	8.73278	4.11758e-06	9.10437e-05	4.17209	1.89056	7.1483	6.02075	6.87222	6.17175	5.38536
ENSMUSG00000038058	107607	Nod1	protein_coding	MGI Symbol	6	nucleotide-binding oligomerization domain containing 1 [Source:MGI Symbol;Acc:MGI:1341839]	0.918525	0.633784	1.20327	4.27569	7.14926	2.51034e-05	0.000352135	2.56218	1.89018	4.85191	3.85837	4.59807	3.7944	4.60027
ENSMUSG00000021250	14281	Fos	protein_coding	MGI Symbol	4	FBJ osteosarcoma oncogene [Source:MGI Symbol;Acc:MGI:95574]	0.918369	0.554412	1.28233	3.5627	5.59226	0.000198527	0.00173817	0.538875	1.88998	3.85124	3.10789	4.22285	3.06883	3.70218
ENSMUSG00000036256	29817	Igfbp7	protein_coding	MGI Symbol	2	insulin-like growth factor binding protein 7 [Source:MGI Symbol;Acc:MGI:1352480]	0.915985	0.65903	1.17294	6.56317	7.90043	1.02994e-05	0.00017764	3.18921	1.88686	7.13453	6.27187	6.90127	5.94499	4.98719
ENSMUSG00000094530	NA	Gm21399	processed_pseudogene	MGI Symbol	1	predicted gene, 21399 [Source:MGI Symbol;Acc:MGI:5434754]	0.915466	0.402684	1.42825	1.93602	3.95667	0.00249763	0.0122699	-1.68413	1.88618	2.25817	1.43804	2.55962	1.48823	2.60247
ENSMUSG00000034758	114606	Tle6	protein_coding	MGI Symbol	14	transducin-like enhancer of split 6 [Source:MGI Symbol;Acc:MGI:2149593]	0.915346	0.364957	1.46574	1.70446	3.68583	0.00393114	0.0174704	-2.08973	1.88602	2.25002	1.43804	2.04577	1.08403	2.40548
ENSMUSG00000037617	26942	Spag1	protein_coding	MGI Symbol	8	sperm associated antigen 1 [Source:MGI Symbol;Acc:MGI:1349387]	0.91497	0.509823	1.32012	2.55615	5.00512	0.000471837	0.00343524	-0.124887	1.88553	3.04152	2.0358	2.98343	2.16385	3.32621
ENSMUSG00000053581	100494	Zfand2a	protein_coding	MGI Symbol	5	zinc finger, AN1-type domain 2A [Source:MGI Symbol;Acc:MGI:2140729]	0.913827	0.62703	1.20062	5.98613	7.0617	2.79688e-05	0.000378992	2.17138	1.88404	6.28509	5.36738	6.61479	5.67725	4.55333
ENSMUSG00000036928	50878	Stag3	protein_coding	MGI Symbol	9	stromal antigen 3 [Source:MGI Symbol;Acc:MGI:1355311]	0.913163	0.0720084	1.75432	0.756431	2.40598	0.0360305	0.0935475	-4.03614	1.88317	0.819918	0.157929	1.68934	0.358538	1.44333
ENSMUSG00000030592	20190	Ryr1	protein_coding	MGI Symbol	8	ryanodine receptor 1, skeletal muscle [Source:MGI Symbol;Acc:MGI:99659]	0.912819	0.147908	1.67773	1.60254	2.64481	0.0237718	0.0686415	-3.84256	1.88272	1.72313	0.711321	2.48747	1.48823	1.62394
ENSMUSG00000023008	22379	Fmnl3	protein_coding	MGI Symbol	5	formin-like 3 [Source:MGI Symbol;Acc:MGI:109569]	0.912443	0.714129	1.11076	5.75683	10.197	9.5823e-07	2.95712e-05	5.80194	1.88223	6.15309	5.27106	6.27851	5.32467	6.01853
ENSMUSG00000048706	52829	Lurap1l	protein_coding	MGI Symbol	1	leucine rich adaptor protein 1-like [Source:MGI Symbol;Acc:MGI:106510]	0.911576	0.410236	1.41292	2.10808	4.02977	0.00221311	0.011218	-1.60501	1.8811	2.56457	1.89677	2.54954	1.42143	2.655
ENSMUSG00000029206	70918	Nsun7	protein_coding	MGI Symbol	4	NOL1/NOP2/Sun domain family, member 7 [Source:MGI Symbol;Acc:MGI:1918168]	0.910882	0.154497	1.66727	0.473564	2.66894	0.022791	0.0665684	-3.54324	1.8802	0.775179	0.0809669	1.10896	-0.0708545	1.64224
ENSMUSG00000052684	16476	Jun	protein_coding	MGI Symbol	1	jun proto-oncogene [Source:MGI Symbol;Acc:MGI:96646]	0.910759	0.718632	1.10289	7.17511	10.5059	7.20305e-07	2.42638e-05	6.00998	1.88003	7.54065	6.68414	7.72325	6.75239	6.14248
ENSMUSG00000063018	NA	2010204K13Rik	processed_transcript	MGI Symbol	4	RIKEN cDNA 2010204K13 gene [Source:MGI Symbol;Acc:MGI:1922859]	0.909973	0.0992899	1.72066	0.0824189	2.4877	0.0312612	0.0843963	-3.76499	1.87901	0.527962	-0.275968	0.544465	-0.466783	1.50499
ENSMUSG00000027078	56791	Ube2l6	protein_coding	MGI Symbol	4	ubiquitin-conjugating enzyme E2L 6 [Source:MGI Symbol;Acc:MGI:1914500]	0.909952	0.315754	1.50415	2.4458	3.39397	0.00646486	0.0253819	-2.78259	1.87898	3.21485	2.23544	2.50846	1.82445	2.18944
ENSMUSG00000056708	15939	Ier5	protein_coding	MGI Symbol	1	immediate early response 5 [Source:MGI Symbol;Acc:MGI:1337072]	0.909929	0.644567	1.17529	6.11749	7.59958	1.46038e-05	0.000231307	2.85264	1.87895	6.41926	5.54085	6.73707	5.77279	4.83554
ENSMUSG00000017861	17865	Mybl2	protein_coding	MGI Symbol	5	myeloblastosis oncogene-like 2 [Source:MGI Symbol;Acc:MGI:101785]	0.908756	0.696264	1.12125	5.11768	9.47821	1.91599e-06	5.12001e-05	5.14769	1.87742	5.53091	4.68961	5.61691	4.63328	5.71761
ENSMUSG00000032294	18746	Pkm	protein_coding	MGI Symbol	11	pyruvate kinase, muscle [Source:MGI Symbol;Acc:MGI:97591]	0.908519	0.715234	1.1018	11.1555	10.4173	7.8119e-07	2.59492e-05	5.8688	1.87712	11.7126	10.7548	11.5058	10.6489	6.10724
ENSMUSG00000025473	11501	Adam8	protein_coding	MGI Symbol	8	a disintegrin and metallopeptidase domain 8 [Source:MGI Symbol;Acc:MGI:107825]	0.906965	0.60479	1.20914	3.53356	6.652	4.69598e-05	0.000567801	2.05851	1.8751	3.9996	3.11755	3.97026	3.04684	4.32827
ENSMUSG00000050730	71544	Arhgap42	protein_coding	MGI Symbol	4	Rho GTPase activating protein 42 [Source:MGI Symbol;Acc:MGI:1918794]	0.905165	0.601271	1.20906	4.37844	6.60123	5.01475e-05	0.000596202	1.80924	1.87276	4.676	3.94778	5.00851	3.88148	4.29975
ENSMUSG00000024349	72512	Tmem173	protein_coding	MGI Symbol	10	transmembrane protein 173 [Source:MGI Symbol;Acc:MGI:1919762]	0.904558	0.484874	1.32424	3.22757	4.77676	0.000669556	0.00445646	-0.65307	1.87197	3.65223	3.08344	3.69621	2.4784	3.17421
ENSMUSG00000069793	237886	Slfn9	protein_coding	MGI Symbol	3	schlafen 9 [Source:MGI Symbol;Acc:MGI:2445121]	0.904094	0.469518	1.33867	5.2422	4.61071	0.000867623	0.00540382	-1.37163	1.87137	6.01561	4.94846	5.33356	4.67115	3.06167
ENSMUSG00000038235	16456	F11r	protein_coding	MGI Symbol	3	F11 receptor [Source:MGI Symbol;Acc:MGI:1321398]	0.903616	0.34717	1.46006	1.54358	3.59899	0.00455432	0.0195205	-2.19839	1.87075	1.91062	1.01008	2.10208	1.15154	2.34158
ENSMUSG00000003545	14282	Fosb	protein_coding	MGI Symbol	7	FBJ osteosarcoma oncogene B [Source:MGI Symbol;Acc:MGI:95575]	0.903579	0.337247	1.46991	1.91322	3.53602	0.00506954	0.0211169	-2.39534	1.8707	2.23358	1.74289	2.50846	1.16793	2.29503
ENSMUSG00000073434	106618	Wdr90	protein_coding	MGI Symbol	12	WD repeat domain 90 [Source:MGI Symbol;Acc:MGI:1921267]	0.9031	0.620674	1.18553	5.0694	7.08681	2.71128e-05	0.000370542	2.33313	1.87008	5.40809	4.45243	5.65269	4.7644	4.56683
ENSMUSG00000021696	74559	Elovl7	protein_coding	MGI Symbol	2	ELOVL family member 7, elongation of long chain fatty acids (yeast) [Source:MGI Symbol;Acc:MGI:1921809]	0.902666	0.534838	1.27049	2.90144	5.43878	0.000247767	0.00207852	0.462616	1.86952	3.29627	2.46479	3.41986	2.42484	3.60596
ENSMUSG00000009687	18301	Fxyd5	protein_coding	MGI Symbol	14	FXYD domain-containing ion transport regulator 5 [Source:MGI Symbol;Acc:MGI:1201785]	0.901208	0.64183	1.16059	5.28767	7.70036	1.29773e-05	0.000211138	3.08231	1.86763	5.62373	4.95251	5.86079	4.71365	4.88682
ENSMUSG00000061462	380698	Obscn	protein_coding	MGI Symbol	8	obscurin, cytoskeletal calmodulin and titin-interacting RhoGEF [Source:MGI Symbol;Acc:MGI:2681862]	0.899957	0.278957	1.52096	1.51962	3.21181	0.00885117	0.03218	-2.85408	1.86601	1.75804	0.90237	2.23392	1.18414	2.053
ENSMUSG00000078532	67149	Nkain1	protein_coding	MGI Symbol	3	Na+/K+ transporting ATPase interacting 1 [Source:MGI Symbol;Acc:MGI:1914399]	0.899842	0.253848	1.54584	2.01084	3.08715	0.0109882	0.0379541	-3.19332	1.86586	2.14844	1.79201	2.82517	1.27776	1.95907
ENSMUSG00000074415	73144	3110039I08Rik	processed_transcript	MGI Symbol	48	RIKEN cDNA 3110039I08 gene [Source:MGI Symbol;Acc:MGI:1920394]	0.898989	0.646316	1.15166	6.69714	7.88525	1.04801e-05	0.000180107	3.1625	1.86476	7.00218	6.12506	7.29766	6.36366	4.97963
ENSMUSG00000083836	NA	Ldha-ps2	processed_pseudogene	MGI Symbol	1	lactate dehydrogenase A, pseudogene 2 [Source:MGI Symbol;Acc:MGI:96761]	0.898641	0.410129	1.38715	2.03937	4.07691	0.00204779	0.0105401	-1.50849	1.86431	2.4973	1.42252	2.48747	1.75018	2.68871
ENSMUSG00000022438	170736	Parvb	protein_coding	MGI Symbol	4	parvin, beta [Source:MGI Symbol;Acc:MGI:2153063]	0.896666	0.378982	1.41435	2.71704	3.83871	0.00303998	0.0142608	-2.08345	1.86176	2.96889	2.56003	3.38624	1.95299	2.51713
ENSMUSG00000043398	238252	Gpr135	protein_coding	MGI Symbol	1	G protein-coupled receptor 135 [Source:MGI Symbol;Acc:MGI:2676315]	0.89582	0.0290813	1.76256	0.103092	2.29062	0.0439918	0.108561	-4.08593	1.86067	0.35635	-0.0864898	0.769757	-0.627248	1.35663
ENSMUSG00000027412	64899	Lpin3	protein_coding	MGI Symbol	5	lipin 3 [Source:MGI Symbol;Acc:MGI:1891342]	0.895454	0.349774	1.44113	2.38312	3.63685	0.00427094	0.0186342	-2.34096	1.8602	2.69038	1.57062	3.02043	2.25107	2.36948
ENSMUSG00000033576	71939	Apol6	protein_coding	MGI Symbol	7	apolipoprotein L 6 [Source:MGI Symbol;Acc:MGI:1919189]	0.894382	0.0401028	1.74866	1.11742	2.3203	0.0417941	0.10434	-4.26705	1.85881	1.68736	1.35875	1.3834	0.0401768	1.37889
ENSMUSG00000030103	20893	Bhlhe40	protein_coding	MGI Symbol	4	basic helix-loop-helix family, member e40 [Source:MGI Symbol;Acc:MGI:1097714]	0.89352	0.675356	1.11168	5.32094	9.07696	2.87434e-06	6.94813e-05	4.68465	1.8577	5.82576	4.94846	5.70135	4.8082	5.54146
ENSMUSG00000044768	52392	D1Ertd622e	protein_coding	MGI Symbol	4	DNA segment, Chr 1, ERATO Doi 622, expressed [Source:MGI Symbol;Acc:MGI:1277184]	0.893416	0.596939	1.18989	4.40887	6.67856	4.53802e-05	0.000551869	1.90866	1.85757	4.72828	3.85259	5.00666	4.04795	4.34313
ENSMUSG00000002881	17936	Nab1	protein_coding	MGI Symbol	5	Ngfi-A binding protein 1 [Source:MGI Symbol;Acc:MGI:107564]	0.893187	0.66411	1.12226	5.40334	8.64133	4.53869e-06	9.67356e-05	4.18535	1.85727	5.80713	5.08035	5.89307	4.83283	5.34307
ENSMUSG00000019982	17863	Myb	protein_coding	MGI Symbol	6	myeloblastosis oncogene [Source:MGI Symbol;Acc:MGI:97249]	0.891094	0.353555	1.42863	2.2053	3.67395	0.00401092	0.0177425	-2.23122	1.85458	2.44113	1.57062	2.91435	1.89508	2.39676
ENSMUSG00000030966	20821	Trim21	protein_coding	MGI Symbol	5	tripartite motif-containing 21 [Source:MGI Symbol;Acc:MGI:106657]	0.890386	0.314985	1.46579	1.40248	3.42948	0.00608265	0.0241991	-2.45676	1.85367	1.90024	1.07105	1.77842	0.860198	2.21591
ENSMUSG00000029859	13835	Epha1	protein_coding	MGI Symbol	3	Eph receptor A1 [Source:MGI Symbol;Acc:MGI:107381]	0.890164	0.283246	1.49708	1.41658	3.25057	0.00827715	0.0306205	-2.76587	1.85339	1.83634	1.23987	1.87853	0.711554	2.08212
ENSMUSG00000033307	17319	Mif	protein_coding	MGI Symbol	2	macrophage migration inhibitory factor (glycosylation-inhibiting factor) [Source:MGI Symbol;Acc:MGI:96982]	0.888511	0.704016	1.07301	9.31308	10.6733	6.18947e-07	2.17693e-05	6.13249	1.85126	9.8432	8.82663	9.66986	8.91263	6.20835
ENSMUSG00000093956	NA	Gm24497	snRNA	MGI Symbol	1	predicted gene, 24497 [Source:MGI Symbol;Acc:MGI:5454274]	0.887113	0.0791919	1.69503	0.180958	2.43349	0.0343502	0.0903788	-3.87176	1.84947	0.472995	-0.275968	0.804109	-0.277305	1.46407
ENSMUSG00000008348	22190	Ubc	protein_coding	MGI Symbol	3	ubiquitin C [Source:MGI Symbol;Acc:MGI:98889]	0.886893	0.525573	1.24821	7.87189	5.44001	0.000247326	0.00207672	-0.257041	1.84919	8.08104	7.19478	8.5553	7.65643	3.60673
ENSMUSG00000044006	68709	Cilp2	protein_coding	MGI Symbol	1	cartilage intermediate layer protein 2 [Source:MGI Symbol;Acc:MGI:1915959]	0.886802	0.436001	1.3376	2.82108	4.35975	0.00129297	0.00740682	-1.23045	1.84907	3.07421	2.24429	3.50063	2.4652	2.88841
ENSMUSG00000039377	15284	Hlx	protein_coding	MGI Symbol	2	H2.0-like homeobox [Source:MGI Symbol;Acc:MGI:96109]	0.886458	0.529077	1.24384	4.33226	5.49726	0.000227621	0.00194542	0.216069	1.84863	4.88781	4.15676	4.63432	3.65015	3.64279
ENSMUSG00000029798	67138	Herc6	protein_coding	MGI Symbol	6	hect domain and RLD 6 [Source:MGI Symbol;Acc:MGI:1914388]	0.885658	0.488353	1.28296	2.72338	4.9404	0.00052064	0.00370227	-0.266994	1.84761	3.17236	2.14381	3.16621	2.41113	3.28346
ENSMUSG00000090066	102634333	1110002E22Rik	protein_coding	MGI Symbol	2	RIKEN cDNA 1110002E22 gene [Source:MGI Symbol;Acc:MGI:1915066]	0.885559	0.198878	1.57224	0.970452	2.85813	0.016378	0.0513228	-3.33246	1.84748	1.27031	0.736632	1.57463	0.30024	1.78574
ENSMUSG00000025314	19271	Ptprj	protein_coding	MGI Symbol	4	protein tyrosine phosphatase, receptor type, J [Source:MGI Symbol;Acc:MGI:104574]	0.882733	0.601588	1.16388	4.48679	6.95855	3.18046e-05	0.000415661	2.2683	1.84387	5.02907	4.1661	4.80729	3.94469	4.49751
ENSMUSG00000073418	12268	C4b	protein_coding	MGI Symbol	3	complement component 4B (Chido blood group) [Source:MGI Symbol;Acc:MGI:88228]	0.88265	0.559728	1.20557	6.65265	6.05775	0.000103446	0.00103302	0.717626	1.84376	7.29689	6.40314	6.8813	6.02928	3.98529
ENSMUSG00000039114	68404	Nrn1	protein_coding	MGI Symbol	5	neuritin 1 [Source:MGI Symbol;Acc:MGI:1915654]	0.882391	0.114268	1.65051	0.666241	2.54595	0.0282455	0.078142	-3.78749	1.84343	0.905436	-0.0427685	1.3605	0.441794	1.54905
ENSMUSG00000038267	73102	Slc22a23	protein_coding	MGI Symbol	5	solute carrier family 22, member 23 [Source:MGI Symbol;Acc:MGI:1920352]	0.881678	0.656105	1.10725	4.66586	8.66248	4.43727e-06	9.51791e-05	4.32729	1.84252	5.1056	4.22094	5.1081	4.22878	5.35288
ENSMUSG00000046589	72267	Lrrc8e	protein_coding	MGI Symbol	2	leucine rich repeat containing 8 family, member E [Source:MGI Symbol;Acc:MGI:1919517]	0.881572	0.0327306	1.73041	-0.0497941	2.30171	0.0431573	0.106925	-4.03975	1.84238	0.527962	-0.436432	0.227608	-0.518314	1.36495
ENSMUSG00000042272	228071	Sestd1	protein_coding	MGI Symbol	4	SEC14 and spectrin domains 1 [Source:MGI Symbol;Acc:MGI:1916262]	0.881024	0.607965	1.15408	4.82328	7.15073	2.50581e-05	0.000351843	2.45944	1.84168	5.1435	4.27808	5.40385	4.46768	4.60105
ENSMUSG00000051444	241950	Bbs12	protein_coding	MGI Symbol	2	Bardet-Biedl syndrome 12 (human) [Source:MGI Symbol;Acc:MGI:2686651]	0.880573	0.291211	1.46994	1.9114	3.31134	0.00745281	0.0284134	-2.78032	1.84111	2.0857	1.42252	2.67549	1.46188	2.12768
ENSMUSG00000026725	329278	Tnn	protein_coding	MGI Symbol	2	tenascin N [Source:MGI Symbol;Acc:MGI:2665790]	0.879917	0.677807	1.08203	6.57183	9.64881	1.61928e-06	4.46858e-05	5.17006	1.84027	7.05167	6.24291	6.96907	6.02366	5.79068
ENSMUSG00000037553	503610	Zdhhc18	protein_coding	MGI Symbol	5	zinc finger, DHHC domain containing 18 [Source:MGI Symbol;Acc:MGI:3527792]	0.877041	0.654282	1.0998	6.04524	8.72579	4.14821e-06	9.12988e-05	4.20534	1.83661	6.46443	5.75262	6.50161	5.46229	5.38214
ENSMUSG00000085088	NA	4931413K12Rik	processed_transcript	MGI Symbol	1	RIKEN cDNA 4931413K12 gene [Source:MGI Symbol;Acc:MGI:1918237]	0.876154	0.0343205	1.71799	0.401229	2.30661	0.0427939	0.106263	-4.12087	1.83548	0.527962	-0.17812	1.2149	0.0401768	1.36862
ENSMUSG00000091655	NA	Gm8741	processed_pseudogene	MGI Symbol	1	predicted gene 8741 [Source:MGI Symbol;Acc:MGI:3644779]	0.874976	0.0530227	1.69693	0.214036	2.35922	0.0390723	0.0992111	-3.99976	1.83398	0.631985	0.0809669	0.661504	-0.518314	1.40813
ENSMUSG00000028557	29864	Rnf11	protein_coding	MGI Symbol	3	ring finger protein 11 [Source:MGI Symbol;Acc:MGI:1352759]	0.874679	0.702736	1.04662	6.98368	11.2741	3.64893e-07	1.47916e-05	6.74456	1.8336	7.37813	6.546	7.46534	6.54523	6.43783
ENSMUSG00000022114	24064	Spry2	protein_coding	MGI Symbol	1	sprouty RTK signaling antagonist 2 [Source:MGI Symbol;Acc:MGI:1345138]	0.874529	0.507828	1.24123	5.1031	5.28545	0.000310187	0.00247288	-0.261122	1.83341	5.32808	4.45052	5.78435	4.84944	3.50838
ENSMUSG00000029413	67111	Naaa	protein_coding	MGI Symbol	5	N-acylethanolamine acid amidase [Source:MGI Symbol;Acc:MGI:1914361]	0.874146	0.521692	1.2266	3.11684	5.4967	0.000227806	0.00194584	0.497613	1.83292	3.62727	2.62923	3.46886	2.74199	3.64244
ENSMUSG00000033847	232889	Pla2g4c	protein_coding	MGI Symbol	4	phospholipase A2, group IVC (cytosolic, calcium-independent) [Source:MGI Symbol;Acc:MGI:1196403]	0.874117	0.145145	1.60309	0.856156	2.65754	0.0232494	0.0674952	-3.64571	1.83289	1.20435	0.761507	1.3834	0.0753662	1.63359
ENSMUSG00000043969	13797	Emx2	protein_coding	MGI Symbol	3	empty spiracles homeobox 2 [Source:MGI Symbol;Acc:MGI:95388]	0.873315	0.16498	1.58165	0.631711	2.73245	0.0203983	0.061046	-3.47205	1.83187	1.15282	0.266182	0.964573	0.14327	1.69041
ENSMUSG00000075033	385658	Nxpe3	protein_coding	MGI Symbol	1	neurexophilin and PC-esterase domain family, member 3 [Source:MGI Symbol;Acc:MGI:2686598]	0.873016	0.239186	1.50685	0.999753	3.0526	0.0116688	0.0398493	-3.00952	1.83149	1.42312	0.605388	1.45	0.520506	1.93298
ENSMUSG00000020354	24052	Sgcd	protein_coding	MGI Symbol	4	sarcoglycan, delta (dystrophin-associated glycoprotein) [Source:MGI Symbol;Acc:MGI:1346525]	0.872714	0.64501	1.10042	5.09707	8.49421	5.31733e-06	0.00010885	4.06315	1.8311	5.44961	4.67004	5.62654	4.64211	5.27431
ENSMUSG00000025880	17131	Smad7	protein_coding	MGI Symbol	5	SMAD family member 7 [Source:MGI Symbol;Acc:MGI:1100518]	0.871281	0.63917	1.10339	5.99387	8.31924	6.43688e-06	0.000124655	3.7404	1.82929	6.3259	5.451	6.54224	5.65634	5.19132
ENSMUSG00000087819	NA	Gm25117	snoRNA	MGI Symbol	1	predicted gene, 25117 [Source:MGI Symbol;Acc:MGI:5454894]	0.870935	0.250019	1.49185	1.64001	3.10866	0.0105851	0.0368763	-3.0655	1.82885	2.1831	1.57062	1.9261	0.880236	1.9753
ENSMUSG00000028212	12448	Ccne2	protein_coding	MGI Symbol	7	cyclin E2 [Source:MGI Symbol;Acc:MGI:1329034]	0.870278	0.641247	1.09931	5.40632	8.4214	5.75521e-06	0.000115345	3.93111	1.82801	5.86431	4.83878	5.82046	5.10174	5.23994
ENSMUSG00000031438	66889	Rnf128	protein_coding	MGI Symbol	3	ring finger protein 128 [Source:MGI Symbol;Acc:MGI:1914139]	0.86796	0.400893	1.33503	2.75671	4.11851	0.00191261	0.0100456	-1.62107	1.82508	3.37708	2.14381	2.97592	2.53005	2.71837
ENSMUSG00000087366	NA	Junos	antisense	MGI Symbol	8	jun proto-oncogene, opposite strand [Source:MGI Symbol;Acc:MGI:2652837]	0.867932	0.256529	1.47933	1.16632	3.14614	0.0099182	0.0351336	-2.8867	1.82505	1.56128	0.632609	1.65211	0.819268	2.00357
ENSMUSG00000003955	70186	Fam162a	protein_coding	MGI Symbol	4	family with sequence similarity 162, member A [Source:MGI Symbol;Acc:MGI:1917436]	0.867708	0.63533	1.10009	6.63205	8.27558	6.75448e-06	0.00012821	3.63645	1.82476	7.16113	6.06451	6.96813	6.33446	5.17041
ENSMUSG00000051920	239405	Rspo2	protein_coding	MGI Symbol	3	R-spondin 2 [Source:MGI Symbol;Acc:MGI:1922667]	0.867624	0.400962	1.33429	2.20288	4.12049	0.00190641	0.0100245	-1.47586	1.82465	2.52459	1.73035	2.7741	1.78248	2.71978
ENSMUSG00000000290	16414	Itgb2	protein_coding	MGI Symbol	5	integrin beta 2 [Source:MGI Symbol;Acc:MGI:96611]	0.866407	0.0227266	1.71009	0.0907813	2.27596	0.0451183	0.110618	-4.10896	1.82312	0.729009	-0.226215	0.277361	-0.41703	1.34565
ENSMUSG00000043439	103551	Epop	protein_coding	MGI Symbol	1	elongin BC and polycomb repressive complex 2 associated protein [Source:MGI Symbol;Acc:MGI:2143991]	0.865387	0.519504	1.21127	3.47987	5.545	0.00021247	0.00183651	0.484044	1.82183	3.8377	3.20629	3.99277	2.88272	3.6727
ENSMUSG00000008734	64297	Gprc5b	protein_coding	MGI Symbol	4	G protein-coupled receptor, family C, group 5, member B [Source:MGI Symbol;Acc:MGI:1927596]	0.864581	0.553818	1.17534	3.62408	6.16589	8.92873e-05	0.000925775	1.36046	1.82081	4.14515	3.20176	3.95122	3.19818	4.04921
ENSMUSG00000028587	18392	Orc1	protein_coding	MGI Symbol	5	origin recognition complex, subunit 1 [Source:MGI Symbol;Acc:MGI:1328337]	0.863461	0.443861	1.28306	3.46653	4.56065	0.000938827	0.005744	-1.06401	1.8194	3.68585	2.87698	4.15793	3.14534	3.02741
ENSMUSG00000086652	NA	Gm14029	antisense	MGI Symbol	1	predicted gene 14029 [Source:MGI Symbol;Acc:MGI:3650450]	0.863138	0.0616619	1.66461	1.672	2.38677	0.0372516	0.0959025	-4.30272	1.81899	2.32953	1.89677	1.7956	0.666111	1.42886
ENSMUSG00000067780	94227	Pi15	protein_coding	MGI Symbol	1	peptidase inhibitor 15 [Source:MGI Symbol;Acc:MGI:1934659]	0.862716	0.394021	1.33141	3.02402	4.07941	0.00203938	0.0105081	-1.75831	1.81846	3.65223	2.84824	3.20529	2.39032	2.6905
ENSMUSG00000049676	320225	Catsperg1	protein_coding	MGI Symbol	14	cation channel sperm associated auxiliary subunit gamma 1 [Source:MGI Symbol;Acc:MGI:2443617]	0.862176	0.0895369	1.63482	0.575967	2.47309	0.0320659	0.0860729	-3.88862	1.81778	0.775179	-0.000333191	1.28954	0.239486	1.49396
ENSMUSG00000026611	74717	Spata17	protein_coding	MGI Symbol	8	spermatogenesis associated 17 [Source:MGI Symbol;Acc:MGI:1921967]	0.859405	0.281558	1.43725	1.51481	3.29614	0.00765077	0.028945	-2.7103	1.81429	1.79212	1.07105	2.12943	1.06665	2.11629
ENSMUSG00000040253	229900	Gbp7	protein_coding	MGI Symbol	2	guanylate binding protein 7 [Source:MGI Symbol;Acc:MGI:2444421]	0.858436	0.0772612	1.63961	1.28559	2.43545	0.0342335	0.0901377	-4.12129	1.81307	2.14844	0.924565	1.18913	0.880236	1.46555
ENSMUSG00000079414	NA	Gm11110	lincRNA	MGI Symbol	5	predicted gene 11110 [Source:MGI Symbol;Acc:MGI:3779362]	0.858021	0.202039	1.514	1.25678	2.89885	0.0152543	0.0488075	-3.33165	1.81255	1.92092	0.761507	1.40595	0.938732	1.81661
ENSMUSG00000090628	NA	Gm17083	processed_pseudogene	MGI Symbol	1	predicted gene 17083 [Source:MGI Symbol;Acc:MGI:4937910]	0.857969	0.128219	1.58772	0.500866	2.60566	0.0254527	0.072126	-3.65612	1.81248	1.00566	0.119961	0.837661	0.0401768	1.59427
ENSMUSG00000036894	74012	Rap2b	protein_coding	MGI Symbol	1	RAP2B, member of RAS oncogene family [Source:MGI Symbol;Acc:MGI:1921262]	0.856299	0.466642	1.24596	4.60012	4.87038	0.000579537	0.00401104	-0.823646	1.81039	4.86665	3.87271	5.22523	4.43588	3.23692
ENSMUSG00000000247	16870	Lhx2	protein_coding	MGI Symbol	7	LIM homeobox protein 2 [Source:MGI Symbol;Acc:MGI:96785]	0.856156	0.437486	1.27482	2.58293	4.53212	0.000982154	0.00595937	-0.889609	1.81021	2.99838	1.99443	3.03496	2.30395	3.00782
ENSMUSG00000033669	223669	Zfp7	protein_coding	MGI Symbol	6	zinc finger protein 7 [Source:MGI Symbol;Acc:MGI:99208]	0.855635	0.44195	1.26932	2.86694	4.58393	0.000904973	0.00558073	-0.876522	1.80956	3.38827	2.25309	3.19238	2.63402	3.04336
ENSMUSG00000004446	12122	Bid	protein_coding	MGI Symbol	5	BH3 interacting domain death agonist [Source:MGI Symbol;Acc:MGI:108093]	0.855145	0.61144	1.09885	4.38292	7.77668	1.18761e-05	0.000197935	3.33361	1.80894	4.804	3.90934	4.81993	3.99839	4.92533
ENSMUSG00000045092	13609	S1pr1	protein_coding	MGI Symbol	1	sphingosine-1-phosphate receptor 1 [Source:MGI Symbol;Acc:MGI:1096355]	0.853666	0.498177	1.20916	3.35204	5.32208	0.000293887	0.00237593	0.173945	1.80709	3.80191	3.11755	3.74123	2.74745	3.53182
ENSMUSG00000056749	18030	Nfil3	protein_coding	MGI Symbol	1	nuclear factor, interleukin 3, regulated [Source:MGI Symbol;Acc:MGI:109495]	0.853525	0.612113	1.09494	5.14938	7.83569	1.1094e-05	0.000188	3.26953	1.80691	5.68093	4.78369	5.45744	4.67546	4.95491
ENSMUSG00000024851	18739	Pitpnm1	protein_coding	MGI Symbol	13	phosphatidylinositol transfer protein, membrane-associated 1 [Source:MGI Symbol;Acc:MGI:1197524]	0.85332	0.625177	1.08146	4.72854	8.28942	6.65195e-06	0.000126936	3.88569	1.80665	5.12467	4.34338	5.18832	4.25779	5.17705
ENSMUSG00000074813	NA	Gm14005	lincRNA	MGI Symbol	10	predicted gene 14005 [Source:MGI Symbol;Acc:MGI:3652191]	0.853239	0.31775	1.38873	1.84995	3.53134	0.00511015	0.0212553	-2.38804	1.80655	2.11292	1.37496	2.47687	1.43504	2.29157
ENSMUSG00000029669	269831	Tspan12	protein_coding	MGI Symbol	6	tetraspanin 12 [Source:MGI Symbol;Acc:MGI:1889818]	0.852597	0.124086	1.58111	0.610033	2.59375	0.0259871	0.0731924	-3.69781	1.80575	0.884527	0.230992	1.2149	0.109718	1.58524
ENSMUSG00000026819	227731	Slc25a25	protein_coding	MGI Symbol	12	solute carrier family 25 (mitochondrial carrier, phosphate carrier), member 25 [Source:MGI Symbol;Acc:MGI:1915913]	0.85209	0.53291	1.17127	4.04453	5.91656	0.000125664	0.00120782	0.906668	1.80511	4.3169	3.63429	4.64857	3.57838	3.90079
ENSMUSG00000044595	213236	Dnd1	protein_coding	MGI Symbol	3	DND microRNA-mediated repression inhibitor 1 [Source:MGI Symbol;Acc:MGI:2447763]	0.851074	0.0642011	1.63795	1.09027	2.39708	0.0365912	0.094594	-4.13157	1.80384	1.15282	0.879827	1.94161	0.386827	1.43662
ENSMUSG00000040037	320840	Negr1	protein_coding	MGI Symbol	5	neuronal growth regulator 1 [Source:MGI Symbol;Acc:MGI:2444846]	0.850254	0.318236	1.38227	1.93393	3.54195	0.00501857	0.020935	-2.39367	1.80282	2.44113	1.75533	2.24647	1.29278	2.29942
ENSMUSG00000015501	15273	Hivep2	protein_coding	MGI Symbol	6	human immunodeficiency virus type I enhancer binding protein 2 [Source:MGI Symbol;Acc:MGI:1338076]	0.848656	0.633679	1.06363	6.59496	8.74904	4.04723e-06	9.01828e-05	4.18727	1.80082	6.9004	6.12506	7.14354	6.21084	5.39284
ENSMUSG00000026670	107652	Uap1	protein_coding	MGI Symbol	9	UDP-N-acetylglucosamine pyrophosphorylase 1 [Source:MGI Symbol;Acc:MGI:1334459]	0.848506	0.621929	1.07508	5.08255	8.29963	6.57744e-06	0.000126237	3.83808	1.80064	5.51739	4.55381	5.49866	4.76035	5.18194
ENSMUSG00000033767	229473	Tmem131l	protein_coding	MGI Symbol	11	transmembrane 131 like [Source:MGI Symbol;Acc:MGI:2443399]	0.848488	0.56632	1.13066	3.78995	6.66435	4.62183e-05	0.000560636	2.01751	1.80061	4.17989	3.3689	4.25425	3.35675	4.33519
ENSMUSG00000030157	93694	Clec2d	protein_coding	MGI Symbol	1	C-type lectin domain family 2, member d [Source:MGI Symbol;Acc:MGI:2135589]	0.848	0.398649	1.29735	2.37026	4.18245	0.00172281	0.00924548	-1.41509	1.8	2.70237	2.06607	2.89854	1.81407	2.76376
ENSMUSG00000093798	NA	Gm8355	processed_pseudogene	MGI Symbol	1	predicted pseudogene 8355 [Source:MGI Symbol;Acc:MGI:3645191]	0.847651	0.424079	1.27122	3.13591	4.43516	0.00114585	0.00673894	-1.1875	1.79957	3.40671	2.49477	3.75447	2.88768	2.94087
ENSMUSG00000091021	NA	Gm17300	lincRNA	MGI Symbol	1	predicted gene, 17300 [Source:MGI Symbol;Acc:MGI:4936934]	0.847577	0.11368	1.58147	0.625159	2.55955	0.0275838	0.0767167	-3.75785	1.79948	0.884527	0.300533	1.24021	0.0753662	1.55935
ENSMUSG00000035595	69770	1600002K03Rik	protein_coding	MGI Symbol	1	RIKEN cDNA 1600002K03 gene [Source:MGI Symbol;Acc:MGI:1917020]	0.845299	0.470705	1.21989	3.68426	5.00115	0.000474685	0.00345072	-0.406971	1.79664	3.9222	3.14617	4.32988	3.33876	3.32359
ENSMUSG00000018509	73139	Cenpv	protein_coding	MGI Symbol	6	centromere protein V [Source:MGI Symbol;Acc:MGI:1920389]	0.844781	0.418956	1.27061	2.60728	4.39677	0.00121842	0.00707012	-1.11758	1.79599	2.9337	2.04596	3.15294	2.29652	2.9142
ENSMUSG00000053469	21819	Tg	protein_coding	MGI Symbol	7	thyroglobulin [Source:MGI Symbol;Acc:MGI:98733]	0.844005	0.19013	1.49788	0.917648	2.86069	0.0163051	0.0511875	-3.3179	1.79503	1.31788	0.605388	1.3605	0.386827	1.78768
ENSMUSG00000039982	207521	Dtx4	protein_coding	MGI Symbol	1	deltex 4, E3 ubiquitin ligase [Source:MGI Symbol;Acc:MGI:2672905]	0.843762	0.514888	1.17264	4.14059	5.68605	0.000173672	0.00156349	0.542321	1.79472	4.61225	3.95319	4.49407	3.50284	3.76027
ENSMUSG00000024953	54683	Prdx5	protein_coding	MGI Symbol	5	peroxiredoxin 5 [Source:MGI Symbol;Acc:MGI:1859821]	0.843201	0.664179	1.02222	6.49305	10.4387	7.66021e-07	2.55044e-05	5.97598	1.79403	6.95752	6.04248	6.8702	6.10201	6.11576
ENSMUSG00000043421	69573	Hilpda	protein_coding	MGI Symbol	2	hypoxia inducible lipid droplet associated [Source:MGI Symbol;Acc:MGI:1916823]	0.841505	0.499793	1.18322	3.4488	5.45778	0.00024102	0.00203419	0.35949	1.79192	3.7566	2.94913	4.00759	3.08187	3.61795
ENSMUSG00000021136	64075	Smoc1	protein_coding	MGI Symbol	3	SPARC related modular calcium binding 1 [Source:MGI Symbol;Acc:MGI:1929878]	0.841218	0.436055	1.24638	2.86555	4.60149	0.000880289	0.00545901	-0.848369	1.79156	3.27634	2.65601	3.2865	2.24336	3.05537
ENSMUSG00000024713	18552	Pcsk5	protein_coding	MGI Symbol	5	proprotein convertase subtilisin/kexin type 5 [Source:MGI Symbol;Acc:MGI:97515]	0.841084	0.489601	1.19257	3.32669	5.30341	0.000302078	0.00242567	0.15065	1.7914	3.81025	3.06357	3.66384	2.76911	3.51988
ENSMUSG00000004698	79221	Hdac9	protein_coding	MGI Symbol	10	histone deacetylase 9 [Source:MGI Symbol;Acc:MGI:1931221]	0.840831	0.0635184	1.61814	1.00242	2.39736	0.0365735	0.094581	-4.10961	1.79108	1.18737	0.157929	1.72563	0.938732	1.43683
ENSMUSG00000017499	23834	Cdc6	protein_coding	MGI Symbol	4	cell division cycle 6 [Source:MGI Symbol;Acc:MGI:1345150]	0.840288	0.541121	1.13946	4.35453	6.22492	8.24478e-05	0.000875094	1.28548	1.79041	4.72828	3.7382	4.83662	4.11501	4.08382
ENSMUSG00000026418	21952	Tnni1	protein_coding	MGI Symbol	9	troponin I, skeletal, slow 1 [Source:MGI Symbol;Acc:MGI:105073]	0.840081	0.0195397	1.66062	0.867615	2.26903	0.04566	0.111603	-4.28608	1.79015	0.966404	0.0809669	1.68934	0.73375	1.34046
ENSMUSG00000097052	NA	Snora43	snoRNA	MGI Symbol	1	small nucleolar RNA, H/ACA box 43 [Source:MGI Symbol;Acc:MGI:4360066]	0.839071	0.463896	1.21425	4.77545	4.95661	0.000507936	0.00364262	-0.720787	1.7889	4.95203	4.2142	5.4762	4.45938	3.29419
ENSMUSG00000021359	21418	Tfap2a	protein_coding	MGI Symbol	9	transcription factor AP-2, alpha [Source:MGI Symbol;Acc:MGI:104671]	0.838413	0.323524	1.3533	1.72952	3.60881	0.00447897	0.0192942	-2.22814	1.78808	2.13964	1.37496	2.15627	1.24722	2.34882
ENSMUSG00000034485	72565	Uaca	protein_coding	MGI Symbol	5	uveal autoantigen with coiled-coil domains and ankyrin repeats [Source:MGI Symbol;Acc:MGI:1919815]	0.837822	0.612799	1.06284	5.73394	8.25174	6.93498e-06	0.000131289	3.68869	1.78735	6.04123	5.27431	6.27468	5.34553	5.15895
ENSMUSG00000046805	17476	Mpeg1	protein_coding	MGI Symbol	1	macrophage expressed gene 1 [Source:MGI Symbol;Acc:MGI:1333743]	0.837422	0.149809	1.52504	1.11416	2.69911	0.0216215	0.0638938	-3.63769	1.78686	1.7465	0.924565	1.26508	0.520506	1.66511
ENSMUSG00000037012	15275	Hk1	protein_coding	MGI Symbol	20	hexokinase 1 [Source:MGI Symbol;Acc:MGI:96103]	0.837036	0.631106	1.04297	7.30586	9.00834	3.08521e-06	7.37923e-05	4.44613	1.78638	7.82927	6.95437	7.61615	6.82364	5.51072
ENSMUSG00000022221	56532	Ripk3	protein_coding	MGI Symbol	9	receptor-interacting serine-threonine kinase 3 [Source:MGI Symbol;Acc:MGI:2154952]	0.836758	0.615042	1.05847	5.13864	8.36418	6.12684e-06	0.000120936	3.90406	1.78603	5.62924	4.69285	5.47753	4.75493	5.21276
ENSMUSG00000021732	14165	Fgf10	protein_coding	MGI Symbol	3	fibroblast growth factor 10 [Source:MGI Symbol;Acc:MGI:1099809]	0.836752	0.13921	1.53429	1.28451	2.65856	0.0232079	0.0674157	-3.74311	1.78602	1.49385	0.520499	1.97215	1.15154	1.63436
ENSMUSG00000035778	14594	Ggta1	protein_coding	MGI Symbol	9	glycoprotein galactosyltransferase alpha 1, 3 [Source:MGI Symbol;Acc:MGI:95704]	0.836696	0.513489	1.1599	4.12068	5.7373	0.000161514	0.00147539	0.624936	1.78595	4.44203	3.51136	4.66033	3.869	3.79179
ENSMUSG00000057762	NA	Gm6169	protein_coding	MGI Symbol	1	predicted gene 6169 [Source:MGI Symbol;Acc:MGI:3646298]	0.835773	0.0151079	1.65644	0.395574	2.25706	0.0466118	0.113543	-4.20276	1.78481	1.08112	-0.17812	0.503242	0.17606	1.3315
ENSMUSG00000026525	13603	Opn3	protein_coding	MGI Symbol	1	opsin 3 [Source:MGI Symbol;Acc:MGI:1338022]	0.834595	0.262978	1.40621	1.71586	3.23587	0.00849028	0.0312399	-2.86325	1.78336	1.93115	1.29202	2.37771	1.26257	2.07108
ENSMUSG00000097474	NA	Gm26584	lincRNA	MGI Symbol	1	predicted gene, 26584 [Source:MGI Symbol;Acc:MGI:5477078]	0.832183	0.358458	1.30591	2.55708	3.89326	0.00277536	0.0132739	-1.95013	1.78038	2.77234	2.20855	3.2117	2.03572	2.55668
ENSMUSG00000038780	75788	Smurf1	protein_coding	MGI Symbol	5	SMAD specific E3 ubiquitin protein ligase 1 [Source:MGI Symbol;Acc:MGI:1923038]	0.830893	0.64681	1.01498	5.88485	10.0035	1.1501e-06	3.41698e-05	5.59222	1.77879	6.28709	5.49616	6.31395	5.44222	5.93926
ENSMUSG00000022037	12759	Clu	protein_coding	MGI Symbol	9	clusterin [Source:MGI Symbol;Acc:MGI:88423]	0.830864	0.56437	1.09736	5.80775	6.90975	3.38136e-05	0.000434011	1.98633	1.77875	6.38525	5.4822	6.04622	5.31733	4.47091
ENSMUSG00000041827	231655	Oasl1	protein_coding	MGI Symbol	6	2'-5' oligoadenylate synthetase-like 1 [Source:MGI Symbol;Acc:MGI:2180849]	0.830273	0.0883634	1.57218	0.676013	2.48022	0.0316705	0.0852496	-3.9018	1.77802	1.13522	0.577643	1.02407	-0.0328867	1.49934
ENSMUSG00000027954	13636	Efna1	protein_coding	MGI Symbol	3	ephrin A1 [Source:MGI Symbol;Acc:MGI:103236]	0.830014	0.579686	1.08034	4.32209	7.34846	1.96974e-05	0.000293214	2.80805	1.7777	4.78579	3.89817	4.68128	3.92312	4.70559
ENSMUSG00000039753	242960	Fbxl5	protein_coding	MGI Symbol	12	F-box and leucine-rich repeat protein 5 [Source:MGI Symbol;Acc:MGI:2152883]	0.829788	0.602378	1.0572	5.31624	8.0868	8.33668e-06	0.000152397	3.54844	1.77742	5.65647	4.81521	5.81626	4.97703	5.07901
ENSMUSG00000069939	NA	Gm12070	processed_pseudogene	MGI Symbol	1	predicted gene 12070 [Source:MGI Symbol;Acc:MGI:3650751]	0.829264	0.358867	1.29966	2.24042	3.90705	0.00271234	0.0130567	-1.84814	1.77678	2.79492	1.80403	2.48747	1.87525	2.56666
ENSMUSG00000044197	80290	Gpr146	protein_coding	MGI Symbol	6	G protein-coupled receptor 146 [Source:MGI Symbol;Acc:MGI:1933113]	0.829135	0.435812	1.22246	2.72592	4.67193	0.00078821	0.00502033	-0.699338	1.77662	3.20224	2.22653	3.07067	2.40423	3.10336
ENSMUSG00000016552	239554	Foxred2	protein_coding	MGI Symbol	4	FAD-dependent oxidoreductase domain containing 2 [Source:MGI Symbol;Acc:MGI:106315]	0.827548	0.505211	1.14989	4.66717	5.68987	0.000172732	0.00155697	0.436784	1.77467	5.28085	4.24098	4.85312	4.29372	3.76263
ENSMUSG00000002603	21803	Tgfb1	protein_coding	MGI Symbol	5	transforming growth factor, beta 1 [Source:MGI Symbol;Acc:MGI:98725]	0.825999	0.593867	1.05813	5.90113	7.88615	1.04692e-05	0.000180107	3.22881	1.77276	6.33363	5.64812	6.28991	5.33287	4.98009
ENSMUSG00000036053	71409	Fmnl2	protein_coding	MGI Symbol	5	formin-like 2 [Source:MGI Symbol;Acc:MGI:1918659]	0.825855	0.572142	1.07957	5.03418	7.21409	2.31863e-05	0.000331729	2.50318	1.77259	5.33483	4.69447	5.57027	4.53717	4.63477
ENSMUSG00000021217	243931	Tshz3	protein_coding	MGI Symbol	2	teashirt zinc finger family member 3 [Source:MGI Symbol;Acc:MGI:2442819]	0.825649	0.254827	1.39647	4.13836	3.20564	0.0089463	0.032419	-3.56108	1.77233	4.81509	4.20969	4.22285	3.30581	2.04836
ENSMUSG00000050944	319634	Efcab5	protein_coding	MGI Symbol	5	EF-hand calcium binding domain 5 [Source:MGI Symbol;Acc:MGI:2442440]	0.824668	0.035742	1.61359	0.599962	2.31666	0.0420572	0.104905	-4.14994	1.77113	0.752279	0.366876	1.31358	-0.0328867	1.37616
ENSMUSG00000041609	75665	Bicdl1	protein_coding	MGI Symbol	10	BICD family like cargo adaptor 1 [Source:MGI Symbol;Acc:MGI:1922915]	0.823762	0.363815	1.28371	2.24777	3.9693	0.00244584	0.0121068	-1.74423	1.77001	2.75516	1.74289	2.54954	1.9435	2.61157
ENSMUSG00000033066	14457	Gas7	protein_coding	MGI Symbol	11	growth arrest specific 7 [Source:MGI Symbol;Acc:MGI:1202388]	0.822123	0.557955	1.08629	4.40461	6.89726	3.43497e-05	0.000439322	2.2015	1.76801	4.90089	3.93417	4.72002	4.06337	4.46408
ENSMUSG00000029648	14254	Flt1	protein_coding	MGI Symbol	6	FMS-like tyrosine kinase 1 [Source:MGI Symbol;Acc:MGI:95558]	0.821633	0.228461	1.4148	1.41375	3.06985	0.0113238	0.0389025	-3.07644	1.7674	1.75804	1.20403	1.89456	0.798359	1.94601
ENSMUSG00000015653	74051	Steap2	protein_coding	MGI Symbol	9	six transmembrane epithelial antigen of prostate 2 [Source:MGI Symbol;Acc:MGI:1921301]	0.821418	0.629901	1.01294	6.14765	9.50552	1.86476e-06	5.02051e-05	5.05028	1.76714	6.58679	5.81261	6.5269	5.66431	5.72938
ENSMUSG00000020420	545938	Zfp607a	protein_coding	MGI Symbol	3	zinc finger protein 607A [Source:MGI Symbol;Acc:MGI:3584526]	0.821214	0.149714	1.49271	0.946871	2.71038	0.0211999	0.0629593	-3.57762	1.76689	1.27031	0.334086	1.47153	0.711554	1.67367
ENSMUSG00000025791	72157	Pgm1	protein_coding	MGI Symbol	2	phosphoglucomutase 1 [Source:MGI Symbol;Acc:MGI:97565]	0.821098	0.574684	1.06751	6.63059	7.38498	1.88502e-05	0.000283543	2.53686	1.76675	7.2029	6.28212	6.87222	6.16513	4.72468
ENSMUSG00000021990	219140	Spata13	protein_coding	MGI Symbol	10	spermatogenesis associated 13 [Source:MGI Symbol;Acc:MGI:104838]	0.818794	0.593554	1.04403	4.78164	8.05654	8.6257e-06	0.000155373	3.59926	1.76393	5.14899	4.35569	5.23942	4.38244	5.06421
ENSMUSG00000032589	12217	Bsn	protein_coding	MGI Symbol	2	bassoon [Source:MGI Symbol;Acc:MGI:1277955]	0.81586	0.50205	1.12967	3.54054	5.76195	0.000155994	0.00143761	0.792041	1.76035	3.94763	3.24649	3.94354	3.02451	3.80689
ENSMUSG00000022945	110749	Chaf1b	protein_coding	MGI Symbol	7	chromatin assembly factor 1, subunit B (p60) [Source:MGI Symbol;Acc:MGI:1314881]	0.815516	0.584377	1.04665	4.73725	7.81953	1.13025e-05	0.000190505	3.3192	1.75993	5.19429	4.36991	5.08733	4.29745	4.94683
ENSMUSG00000004558	29811	Ndrg2	protein_coding	MGI Symbol	13	N-myc downstream regulated gene 2 [Source:MGI Symbol;Acc:MGI:1352498]	0.815395	0.370492	1.2603	3.7846	4.06184	0.00209918	0.0107468	-1.98641	1.75978	4.45272	3.57939	3.87652	3.22976	2.67795
ENSMUSG00000036902	74513	Neto2	protein_coding	MGI Symbol	5	neuropilin (NRP) and tolloid (TLL)-like 2 [Source:MGI Symbol;Acc:MGI:1921763]	0.814918	0.484417	1.14542	3.49789	5.46464	0.000238634	0.0020191	0.357049	1.7592	3.84042	2.95992	3.98904	3.20216	3.62227
ENSMUSG00000040128	108767	Pnrc1	protein_coding	MGI Symbol	3	proline-rich nuclear receptor coactivator 1 [Source:MGI Symbol;Acc:MGI:1917838]	0.814722	0.631499	0.997945	7.4511	9.85483	1.32577e-06	3.84792e-05	5.34733	1.75896	7.89983	6.96645	7.81586	7.12226	5.87753
ENSMUSG00000005054	13014	Cstb	protein_coding	MGI Symbol	1	cystatin B [Source:MGI Symbol;Acc:MGI:109514]	0.812869	0.609587	1.01615	5.41579	8.86223	3.5923e-06	8.34134e-05	4.43161	1.7567	5.84279	4.94846	5.80145	5.07047	5.44463
ENSMUSG00000024381	30948	Bin1	protein_coding	MGI Symbol	6	bridging integrator 1 [Source:MGI Symbol;Acc:MGI:108092]	0.807852	0.592121	1.02358	5.90547	8.29926	6.58013e-06	0.000126237	3.72506	1.7506	6.23073	5.41127	6.39577	5.58412	5.18177
ENSMUSG00000042460	94192	C1galt1	protein_coding	MGI Symbol	1	core 1 synthase, glycoprotein-N-acetylgalactosamine 3-beta-galactosyltransferase, 1 [Source:MGI Symbol;Acc:MGI:2151071]	0.807706	0.577197	1.03821	4.62685	7.76579	1.20269e-05	0.000199752	3.27319	1.75042	4.99899	4.24098	5.06626	4.20117	4.91985
ENSMUSG00000046056	282619	Sbsn	protein_coding	MGI Symbol	5	suprabasin [Source:MGI Symbol;Acc:MGI:2446326]	0.807405	0.493859	1.12095	3.59737	5.70702	0.000168583	0.00152532	0.697917	1.75006	3.91964	3.13193	4.10035	3.23755	3.77319
ENSMUSG00000036278	107227	Macrod1	protein_coding	MGI Symbol	1	MACRO domain containing 1 [Source:MGI Symbol;Acc:MGI:2147583]	0.806987	0.517356	1.09662	4.18286	6.17506	8.81856e-05	0.000919668	1.24801	1.74955	4.66071	3.9149	4.49407	3.66178	4.0546
ENSMUSG00000087700	NA	Gm15283	antisense	MGI Symbol	3	predicted gene 15283 [Source:MGI Symbol;Acc:MGI:3705161]	0.806792	0.289531	1.32405	2.02317	3.45678	0.00580464	0.0233258	-2.5616	1.74932	2.25002	1.65269	2.63789	1.55208	2.23622
ENSMUSG00000101191	NA	Gm28809	antisense	MGI Symbol	2	predicted gene 28809 [Source:MGI Symbol;Acc:MGI:5579515]	0.806709	0.103657	1.50976	0.67171	2.54302	0.0283903	0.0784518	-3.79673	1.74922	1.09938	0.119961	1.05293	0.414572	1.54683
ENSMUSG00000029470	18438	P2rx4	protein_coding	MGI Symbol	9	purinergic receptor P2X, ligand-gated ion channel 4 [Source:MGI Symbol;Acc:MGI:1338859]	0.806497	0.595252	1.01774	5.40547	8.4613	5.51058e-06	0.000111691	3.97598	1.74896	5.8723	5.05038	5.73735	4.96183	5.2588
ENSMUSG00000020473	11568	Aebp1	protein_coding	MGI Symbol	3	AE binding protein 1 [Source:MGI Symbol;Acc:MGI:1197012]	0.805857	0.639398	0.972317	8.896	10.7292	5.88595e-07	2.09587e-05	6.19013	1.74818	9.32611	8.54225	9.27147	8.44416	6.23018
ENSMUSG00000083907	NA	Plk-ps1	processed_pseudogene	MGI Symbol	1	polo like kinase, pseudogene 1 [Source:MGI Symbol;Acc:MGI:103247]	0.80363	0.198573	1.40869	1.23569	2.94361	0.0141086	0.0459923	-3.25082	1.74549	1.65068	0.989174	1.61389	0.689011	1.85052
ENSMUSG00000031574	20845	Star	protein_coding	MGI Symbol	2	steroidogenic acute regulatory protein [Source:MGI Symbol;Acc:MGI:102760]	0.801462	0.198474	1.40445	1.63993	2.94574	0.0140563	0.045879	-3.34575	1.74287	1.91062	1.52777	2.18262	0.938732	1.85213
ENSMUSG00000038264	20361	Sema7a	protein_coding	MGI Symbol	2	sema domain, immunoglobulin domain (Ig), and GPI membrane anchor, (semaphorin) 7A [Source:MGI Symbol;Acc:MGI:1306826]	0.800688	0.437541	1.16383	3.1163	4.88654	0.000565345	0.00393439	-0.451213	1.74193	3.40671	2.6888	3.64975	2.71992	3.24769
ENSMUSG00000096917	NA	2500002B13Rik	processed_transcript	MGI Symbol	2	RIKEN cDNA 2500002B13 gene [Source:MGI Symbol;Acc:MGI:1925603]	0.800672	0.23811	1.36323	1.6392	3.15431	0.00977867	0.0347594	-2.98738	1.74191	2.00081	1.46857	2.0742	1.01321	2.00972
ENSMUSG00000074794	105171	Arrdc3	protein_coding	MGI Symbol	6	arrestin domain containing 3 [Source:MGI Symbol;Acc:MGI:2145242]	0.800613	0.565658	1.03557	5.83142	7.55194	1.54482e-05	0.000241484	2.82047	1.74184	6.20724	5.2689	6.26161	5.58793	4.81112
ENSMUSG00000091243	73569	Vgll3	protein_coding	MGI Symbol	3	vestigial like family member 3 [Source:MGI Symbol;Acc:MGI:1920819]	0.800134	0.550686	1.04958	4.89591	7.1089	2.63827e-05	0.000363681	2.38944	1.74126	5.23203	4.37395	5.37271	4.60496	4.57868
ENSMUSG00000015839	18024	Nfe2l2	protein_coding	MGI Symbol	2	nuclear factor, erythroid derived 2, like 2 [Source:MGI Symbol;Acc:MGI:108420]	0.800059	0.579282	1.02084	7.25226	8.03136	8.87448e-06	0.000158789	3.31505	1.74117	7.77296	6.9381	7.5277	6.77028	5.05186
ENSMUSG00000049502	209200	Dtx3l	protein_coding	MGI Symbol	2	deltex 3-like, E3 ubiquitin ligase [Source:MGI Symbol;Acc:MGI:2656973]	0.799936	0.217607	1.38226	2.34345	3.04443	0.0118357	0.040247	-3.36541	1.74102	3.06958	2.06607	2.34309	1.89508	1.92681
ENSMUSG00000021728	13723	Emb	protein_coding	MGI Symbol	6	embigin [Source:MGI Symbol;Acc:MGI:95321]	0.79964	0.616318	0.982962	6.90446	9.66719	1.5904e-06	4.43711e-05	5.17122	1.74067	7.36805	6.46455	7.23844	6.5468	5.79849
ENSMUSG00000083261	NA	Gm7816	processed_pseudogene	MGI Symbol	1	predicted pseudogene 7816 [Source:MGI Symbol;Acc:MGI:3646286]	0.799595	0.0454153	1.55378	0.53001	2.34972	0.0397207	0.100385	-4.08284	1.74061	1.04388	-0.0864898	0.804109	0.358538	1.40098
ENSMUSG00000026162	75570	Nhej1	protein_coding	MGI Symbol	2	nonhomologous end-joining factor 1 [Source:MGI Symbol;Acc:MGI:1922820]	0.798687	0.115055	1.48232	1.10097	2.58925	0.0261917	0.0736675	-3.81684	1.73952	1.2541	0.711321	1.7956	0.642841	1.58184
ENSMUSG00000051747	22138	Ttn	protein_coding	MGI Symbol	25	titin [Source:MGI Symbol;Acc:MGI:98864]	0.798094	0.0958241	1.50036	5.09409	2.51866	0.0296207	0.0811951	-4.95919	1.7388	4.92669	4.46195	6.13323	4.85451	1.52841
ENSMUSG00000051557	433813	Pusl1	protein_coding	MGI Symbol	7	pseudouridylate synthase-like 1 [Source:MGI Symbol;Acc:MGI:3047787]	0.797804	0.515138	1.08047	4.39465	6.25522	7.91585e-05	0.000847247	1.3189	1.73845	4.66531	4.01138	4.94065	3.96125	4.1015
ENSMUSG00000033720	94282	Sfxn5	protein_coding	MGI Symbol	9	sideroflexin 5 [Source:MGI Symbol;Acc:MGI:2137681]	0.797086	0.271858	1.32231	2.28839	3.36339	0.00681374	0.0264406	-2.79319	1.73759	2.48346	2.07602	2.92219	1.67187	2.16661
ENSMUSG00000044786	22695	Zfp36	protein_coding	MGI Symbol	2	zinc finger protein 36 [Source:MGI Symbol;Acc:MGI:99180]	0.795199	0.58264	1.00776	5.19484	8.29119	6.63898e-06	0.000126883	3.8087	1.73532	5.57806	4.86914	5.606	4.72616	5.1779
ENSMUSG00000033446	67168	Lpar6	protein_coding	MGI Symbol	1	lysophosphatidic acid receptor 6 [Source:MGI Symbol;Acc:MGI:1914418]	0.795137	0.0436181	1.54666	0.884915	2.34489	0.0400539	0.101032	-4.17285	1.73524	1.60028	0.491055	0.902512	0.545817	1.39735
ENSMUSG00000001473	67951	Tubb6	protein_coding	MGI Symbol	2	tubulin, beta 6 class V [Source:MGI Symbol;Acc:MGI:1915201]	0.793742	0.62824	0.959243	7.95507	10.6291	6.44092e-07	2.25023e-05	6.10835	1.73357	8.31696	7.53804	8.38774	7.57752	6.19105
ENSMUSG00000015702	71790	Anxa9	protein_coding	MGI Symbol	4	annexin A9 [Source:MGI Symbol;Acc:MGI:1923711]	0.793373	0.0617418	1.52501	0.789667	2.40328	0.0361995	0.0938506	-4.05461	1.73312	1.23771	0.736632	1.10896	0.0753662	1.4413
ENSMUSG00000000439	67027	Mkrn2	protein_coding	MGI Symbol	3	makorin, ring finger protein, 2 [Source:MGI Symbol;Acc:MGI:1914277]	0.793334	0.465878	1.12079	4.94085	5.36936	0.000274183	0.00225368	-0.103635	1.73307	5.11909	4.5359	5.58392	4.52449	3.56196
ENSMUSG00000100033	NA	Gm8337	processed_pseudogene	MGI Symbol	1	predicted gene 8337 [Source:MGI Symbol;Acc:MGI:3644012]	0.793019	0.345791	1.24025	2.41459	3.92984	0.00261144	0.0126859	-1.8528	1.7327	2.72607	1.86269	2.92219	2.14741	2.58312
ENSMUSG00000072893	NA	4933439C10Rik	processed_transcript	MGI Symbol	6	RIKEN cDNA 4933439C10 gene [Source:MGI Symbol;Acc:MGI:1921726]	0.792623	0.349287	1.23596	2.4467	3.96236	0.00247415	0.0122091	-1.80593	1.73222	2.70834	2.04596	3.00574	2.02676	2.60657
ENSMUSG00000048895	12569	Cdk5r1	protein_coding	MGI Symbol	2	cyclin-dependent kinase 5, regulatory subunit 1 (p35) [Source:MGI Symbol;Acc:MGI:101764]	0.792185	0.28578	1.29859	1.89925	3.46696	0.00570436	0.0230131	-2.51328	1.73169	2.1831	1.45338	2.43364	1.52688	2.24379
ENSMUSG00000030917	233806	Tmem159	protein_coding	MGI Symbol	4	transmembrane protein 159 [Source:MGI Symbol;Acc:MGI:1925752]	0.791572	0.264754	1.31839	2.04407	3.33004	0.00721634	0.0276588	-2.78645	1.73096	2.40488	1.35875	2.49801	1.91465	2.14168
ENSMUSG00000020534	20425	Shmt1	protein_coding	MGI Symbol	11	serine hydroxymethyltransferase 1 (soluble) [Source:MGI Symbol;Acc:MGI:98299]	0.790963	0.500384	1.08154	4.07816	6.03271	0.000107057	0.0010595	1.06659	1.73023	4.36109	3.66428	4.60539	3.68189	3.97038
ENSMUSG00000031093	75974	Dock11	protein_coding	MGI Symbol	5	dedicator of cytokinesis 11 [Source:MGI Symbol;Acc:MGI:1923224]	0.790253	0.589006	0.991501	5.47939	8.70275	4.25101e-06	9.28492e-05	4.24289	1.72938	5.82301	5.06669	5.93145	5.0964	5.37151
ENSMUSG00000015243	11303	Abca1	protein_coding	MGI Symbol	2	ATP-binding cassette, sub-family A (ABC1), member 1 [Source:MGI Symbol;Acc:MGI:99607]	0.789997	0.423333	1.15666	4.97682	4.77505	0.000671338	0.00446418	-1.05673	1.72907	5.62845	4.50493	5.08559	4.6883	3.17306
ENSMUSG00000017314	50997	Mpp2	protein_coding	MGI Symbol	6	membrane protein, palmitoylated 2 (MAGUK p55 subfamily member 2) [Source:MGI Symbol;Acc:MGI:1858257]	0.786999	0.346675	1.22732	3.71432	3.96116	0.00247909	0.0122235	-2.14169	1.72548	4.38919	3.41274	3.77193	3.28341	2.60571
ENSMUSG00000042331	432572	Specc1	protein_coding	MGI Symbol	17	sperm antigen with calponin homology and coiled-coil domains 1 [Source:MGI Symbol;Acc:MGI:2442356]	0.786625	0.491238	1.08201	4.69837	5.90196	0.000128239	0.00122845	0.746761	1.72503	4.92541	4.26944	5.2827	4.31596	3.89198
ENSMUSG00000020185	52679	E2f7	protein_coding	MGI Symbol	9	E2F transcription factor 7 [Source:MGI Symbol;Acc:MGI:1289147]	0.785787	0.596582	0.974991	5.59282	9.20434	2.52323e-06	6.31767e-05	4.78485	1.72403	5.99259	5.19777	5.97827	5.20266	5.59804
ENSMUSG00000037386	116838	Rims2	protein_coding	MGI Symbol	12	regulating synaptic membrane exocytosis 2 [Source:MGI Symbol;Acc:MGI:2152972]	0.785081	0.0655229	1.50464	0.57068	2.41807	0.0352826	0.0920723	-3.98025	1.72319	0.86331	0.194923	1.08122	0.14327	1.45244
ENSMUSG00000026365	12628	Cfh	protein_coding	MGI Symbol	8	complement component factor h [Source:MGI Symbol;Acc:MGI:88385]	0.784858	0.165985	1.40373	1.27085	2.81067	0.0177934	0.0548518	-3.48653	1.72292	1.82541	0.810006	1.47153	0.976451	1.74974
ENSMUSG00000024087	13078	Cyp1b1	protein_coding	MGI Symbol	3	cytochrome P450, family 1, subfamily b, polypeptide 1 [Source:MGI Symbol;Acc:MGI:88590]	0.783991	0.163696	1.40429	7.70035	2.80113	0.0180924	0.0555824	-4.71298	1.72189	8.44175	7.82787	7.73359	6.79819	1.7425
ENSMUSG00000040339	329739	Fam102b	protein_coding	MGI Symbol	2	family with sequence similarity 102, member B [Source:MGI Symbol;Acc:MGI:3036259]	0.783508	0.545178	1.02184	5.1049	7.28593	2.12448e-05	0.000310135	2.58265	1.72131	5.60308	4.73428	5.377	4.70525	4.67275
ENSMUSG00000027035	241447	Cers6	protein_coding	MGI Symbol	7	ceramide synthase 6 [Source:MGI Symbol;Acc:MGI:2442564]	0.78319	0.598739	0.967641	6.08215	9.41036	2.04999e-06	5.39768e-05	4.95446	1.72093	6.47584	5.74562	6.47053	5.6366	5.68825
ENSMUSG00000020474	54125	Polm	protein_coding	MGI Symbol	6	polymerase (DNA directed), mu [Source:MGI Symbol;Acc:MGI:1860191]	0.783137	0.452891	1.11338	3.65266	5.25557	0.000324197	0.00255477	-0.00422911	1.72087	4.17989	3.25528	3.88457	3.29091	3.48919
ENSMUSG00000041718	67574	Alg13	protein_coding	MGI Symbol	14	asparagine-linked glycosylation 13 [Source:MGI Symbol;Acc:MGI:1914824]	0.782572	0.426207	1.13894	3.7452	4.86687	0.000582675	0.00402377	-0.638534	1.72019	3.97755	3.21982	4.32988	3.45354	3.23457
ENSMUSG00000098678	223645	Mroh6	protein_coding	MGI Symbol	1	maestro heat-like repeat family member 6 [Source:MGI Symbol;Acc:MGI:5011755]	0.781848	0.130652	1.43304	4.28016	2.66091	0.0231126	0.0672069	-4.54357	1.71933	4.2449	4.2651	5.1471	3.46354	1.63615
ENSMUSG00000036745	70892	Ttll7	protein_coding	MGI Symbol	6	tubulin tyrosine ligase-like family, member 7 [Source:MGI Symbol;Acc:MGI:1918142]	0.781332	0.502828	1.05984	4.42651	6.21762	8.32626e-05	0.000881134	1.25832	1.71872	4.77589	3.87556	4.87146	4.18313	4.07955
ENSMUSG00000024404	66878	Riok3	protein_coding	MGI Symbol	17	RIO kinase 3 [Source:MGI Symbol;Acc:MGI:1914128]	0.780061	0.581305	0.978816	6.18558	8.6982	4.27161e-06	9.3016e-05	4.15954	1.7172	6.51037	5.7268	6.6459	5.85925	5.36941
ENSMUSG00000047996	546336	Prrg1	protein_coding	MGI Symbol	10	proline rich Gla (G-carboxyglutamic acid) 1 [Source:MGI Symbol;Acc:MGI:1917364]	0.779951	0.428858	1.13104	2.9829	4.9234	0.000534328	0.00377901	-0.361078	1.71707	3.38455	2.61566	3.35761	2.57377	3.27219
ENSMUSG00000087502	NA	Gm16091	processed_transcript	MGI Symbol	1	predicted gene 16091 [Source:MGI Symbol;Acc:MGI:3802007]	0.779052	0.272289	1.28581	1.89394	3.40708	0.00632096	0.0249672	-2.61584	1.716	2.1831	1.58463	2.40034	1.40769	2.19922
ENSMUSG00000041362	71653	Shtn1	protein_coding	MGI Symbol	3	shootin 1 [Source:MGI Symbol;Acc:MGI:1918903]	0.778704	0.308639	1.24877	2.09777	3.67143	0.00402807	0.0177964	-2.21421	1.71559	2.45538	1.82778	2.51884	1.58907	2.3949
ENSMUSG00000026167	22409	Wnt10a	protein_coding	MGI Symbol	2	wingless-type MMTV integration site family, member 10A [Source:MGI Symbol;Acc:MGI:108071]	0.778	0.203051	1.35295	1.41448	2.99896	0.012811	0.0427102	-3.19984	1.71475	1.84719	1.16727	1.74345	0.899999	1.89242
ENSMUSG00000056917	20469	Sipa1	protein_coding	MGI Symbol	13	signal-induced proliferation associated gene 1 [Source:MGI Symbol;Acc:MGI:107576]	0.777905	0.52671	1.0291	4.5821	6.86334	3.58517e-05	0.000456093	2.12002	1.71464	5.01952	4.29522	4.9114	4.10227	4.44549
ENSMUSG00000061981	14252	Flot2	protein_coding	MGI Symbol	5	flotillin 2 [Source:MGI Symbol;Acc:MGI:103309]	0.777733	0.580123	0.975344	5.85186	8.72251	4.1627e-06	9.14774e-05	4.21965	1.71443	6.30096	5.50723	6.17485	5.42441	5.38063
ENSMUSG00000097099	NA	Gm9917	antisense	MGI Symbol	4	predicted gene 9917 [Source:MGI Symbol;Acc:MGI:3704343]	0.777299	0.205348	1.34925	1.54578	3.01196	0.0125241	0.0419615	-3.20848	1.71392	1.79212	1.23987	2.10208	1.04905	1.90225
ENSMUSG00000026896	71586	Ifih1	protein_coding	MGI Symbol	5	interferon induced with helicase C domain 1 [Source:MGI Symbol;Acc:MGI:1918836]	0.776849	0.208944	1.34475	1.44019	3.03166	0.0121017	0.0408995	-3.15016	1.71338	1.91062	1.12955	1.72563	0.994948	1.91715
ENSMUSG00000022906	80285	Parp9	protein_coding	MGI Symbol	7	poly (ADP-ribose) polymerase family, member 9 [Source:MGI Symbol;Acc:MGI:1933117]	0.776675	0.158624	1.39472	1.96009	2.78506	0.0186071	0.0567628	-3.70911	1.71318	2.51101	1.9839	2.12943	1.21603	1.73032
ENSMUSG00000072594	NA	Gm16439	processed_pseudogene	MGI Symbol	1	predicted pseudogene 16439 [Source:MGI Symbol;Acc:MGI:3647611]	0.776356	0.0891383	1.46357	0.951925	2.50373	0.0304012	0.0827318	-3.92486	1.7128	1.20435	0.334086	1.51366	0.755609	1.51711
ENSMUSG00000005514	18984	Por	protein_coding	MGI Symbol	9	P450 (cytochrome) oxidoreductase [Source:MGI Symbol;Acc:MGI:97744]	0.77635	0.579725	0.972975	6.11854	8.75061	4.04052e-06	9.01828e-05	4.22489	1.71279	6.46487	5.81038	6.54985	5.64906	5.39356
ENSMUSG00000032415	70348	Ube2cbp	protein_coding	MGI Symbol	2	ubiquitin-conjugating enzyme E2C binding protein [Source:MGI Symbol;Acc:MGI:1917598]	0.775931	0.286884	1.26498	1.93891	3.51635	0.00524254	0.0216553	-2.44034	1.71229	2.40488	1.52777	2.23392	1.58907	2.28046
ENSMUSG00000037638	382639	Zbtb42	protein_coding	MGI Symbol	3	zinc finger and BTB domain containing 42 [Source:MGI Symbol;Acc:MGI:3644133]	0.775897	0.248816	1.30298	1.75803	3.26247	0.00810867	0.030184	-2.83202	1.71225	2.26627	1.34235	2.00205	1.42143	2.09105
ENSMUSG00000006342	71733	Susd2	protein_coding	MGI Symbol	4	sushi domain containing 2 [Source:MGI Symbol;Acc:MGI:1918983]	0.775822	0.0444483	1.50719	0.468566	2.35095	0.0396361	0.100296	-4.06792	1.71216	0.841777	0.157929	0.870451	0.00410751	1.40191
ENSMUSG00000040312	240084	Cchcr1	protein_coding	MGI Symbol	7	coiled-coil alpha-helical rod protein 1 [Source:MGI Symbol;Acc:MGI:2385321]	0.775798	0.531458	1.02014	4.85941	7.03678	2.88475e-05	0.000386895	2.30015	1.71214	5.20803	4.34955	5.29634	4.58373	4.53989
ENSMUSG00000020836	216961	Coro6	protein_coding	MGI Symbol	6	coronin 6 [Source:MGI Symbol;Acc:MGI:2183448]	0.774876	0.214472	1.33528	1.71232	3.06444	0.0114309	0.039158	-3.15951	1.71104	1.92092	1.25746	2.31953	1.35138	1.94192
ENSMUSG00000019487	106628	Trip10	protein_coding	MGI Symbol	9	thyroid hormone receptor interactor 10 [Source:MGI Symbol;Acc:MGI:2146901]	0.774215	0.561902	0.986528	5.12574	8.08174	8.38431e-06	0.000152763	3.57025	1.71026	5.56169	4.72482	5.45879	4.75764	5.07653
ENSMUSG00000063760	268291	Rnf217	protein_coding	MGI Symbol	1	ring finger protein 217 [Source:MGI Symbol;Acc:MGI:3610311]	0.7739	0.550042	0.997758	5.30793	7.66183	1.35748e-05	0.00022	3.02767	1.70989	5.6634	5.03133	5.72619	4.81081	4.86727
ENSMUSG00000026981	16181	Il1rn	protein_coding	MGI Symbol	6	interleukin 1 receptor antagonist [Source:MGI Symbol;Acc:MGI:96547]	0.772429	0.30446	1.2404	2.15341	3.65815	0.00411959	0.0181449	-2.25219	1.70814	2.62255	1.87414	2.43364	1.68332	2.38515
ENSMUSG00000036427	14751	Gpi1	protein_coding	MGI Symbol	11	glucose phosphate isomerase 1 [Source:MGI Symbol;Acc:MGI:95797]	0.769695	0.569078	0.970311	7.95755	8.503	5.26693e-06	0.000108281	3.85458	1.70491	8.449	7.62617	8.23323	7.5218	5.27844
ENSMUSG00000037936	20778	Scarb1	protein_coding	MGI Symbol	11	scavenger receptor class B, member 1 [Source:MGI Symbol;Acc:MGI:893578]	0.768784	0.523515	1.01405	6.52132	6.94674	3.22787e-05	0.000420708	1.96802	1.70383	7.05664	6.22178	6.74704	6.0598	4.49108
ENSMUSG00000079057	102294	Cyp4v3	protein_coding	MGI Symbol	1	cytochrome P450, family 4, subfamily v, polypeptide 3 [Source:MGI Symbol;Acc:MGI:2142763]	0.766962	0.184021	1.3499	1.32458	2.91588	0.0148079	0.0477405	-3.31994	1.70168	1.75804	0.856927	1.65211	1.03124	1.82951
ENSMUSG00000026950	17996	Neb	protein_coding	MGI Symbol	13	nebulin [Source:MGI Symbol;Acc:MGI:97292]	0.766909	0.0508669	1.48295	3.22269	2.3737	0.0381049	0.0975394	-4.75443	1.70162	3.19376	2.35467	4.12434	3.218	1.41902
ENSMUSG00000033088	110253	Triobp	protein_coding	MGI Symbol	12	TRIO and F-actin binding protein [Source:MGI Symbol;Acc:MGI:1349410]	0.766152	0.577543	0.954762	6.56025	9.0027	3.10328e-06	7.39247e-05	4.47296	1.70073	7.01276	6.13877	6.87121	6.21824	5.50818
ENSMUSG00000026383	226352	Epb41l5	protein_coding	MGI Symbol	9	erythrocyte membrane protein band 4.1 like 5 [Source:MGI Symbol;Acc:MGI:103006]	0.766041	0.165034	1.36705	1.45624	2.82483	0.0173586	0.0536632	-3.50775	1.7006	1.76949	1.32577	1.91042	0.819268	1.76048
ENSMUSG00000058441	406218	Panx2	protein_coding	MGI Symbol	3	pannexin 2 [Source:MGI Symbol;Acc:MGI:1890615]	0.765252	0.304159	1.22634	2.1485	3.67821	0.00398213	0.0176351	-2.21645	1.69967	2.57113	1.87414	2.47687	1.67187	2.39988
ENSMUSG00000026077	18143	Npas2	protein_coding	MGI Symbol	3	neuronal PAS domain protein 2 [Source:MGI Symbol;Acc:MGI:109232]	0.765209	0.271559	1.25886	3.48962	3.43543	0.00602087	0.0240132	-2.99606	1.69962	4.14734	3.37697	3.53171	2.90245	2.22034
ENSMUSG00000037679	70435	Inf2	protein_coding	MGI Symbol	3	inverted formin, FH2 and WH2 domain containing [Source:MGI Symbol;Acc:MGI:1917685]	0.76484	0.598206	0.931473	7.05827	10.1725	9.80462e-07	3.01277e-05	5.68314	1.69918	7.46102	6.67639	7.41968	6.676	6.00857
ENSMUSG00000027610	14854	Gss	protein_coding	MGI Symbol	9	glutathione synthetase [Source:MGI Symbol;Acc:MGI:95852]	0.764061	0.497402	1.03072	4.63142	6.35028	6.97197e-05	0.000767238	1.40504	1.69826	4.96951	4.09694	5.06979	4.38945	4.15664
ENSMUSG00000062753	106672	AI413582	protein_coding	MGI Symbol	9	expressed sequence AI413582 [Source:MGI Symbol;Acc:MGI:2146839]	0.763663	0.408199	1.11913	3.05411	4.76132	0.000685778	0.00453708	-0.637998	1.69779	3.36203	2.63598	3.52657	2.69185	3.16382
ENSMUSG00000100158	NA	Gm28119	sense_intronic	MGI Symbol	1	predicted gene 28119 [Source:MGI Symbol;Acc:MGI:5578825]	0.763463	0.218192	1.30873	2.23733	3.1031	0.0106879	0.0371628	-3.23064	1.69756	2.3677	1.71769	2.92999	1.93395	1.97111
ENSMUSG00000031506	320139	Ptpn7	protein_coding	MGI Symbol	4	protein tyrosine phosphatase, non-receptor type 7 [Source:MGI Symbol;Acc:MGI:2156893]	0.762984	0.0287743	1.49719	0.508137	2.30311	0.0430531	0.10674	-4.15336	1.697	0.775179	0.157929	1.02407	0.0753662	1.366
ENSMUSG00000021127	12192	Zfp36l1	protein_coding	MGI Symbol	4	zinc finger protein 36, C3H type-like 1 [Source:MGI Symbol;Acc:MGI:107946]	0.762922	0.431398	1.09445	6.2072	5.10017	0.000408766	0.00305351	-0.708092	1.69693	6.77465	6.04881	6.38801	5.61733	3.38853
ENSMUSG00000029468	18439	P2rx7	protein_coding	MGI Symbol	8	purinergic receptor P2X, ligand-gated ion channel, 7 [Source:MGI Symbol;Acc:MGI:1339957]	0.761914	0.514057	1.00977	4.75216	6.81277	3.82241e-05	0.000478635	2.02014	1.69574	5.08856	4.25418	5.18832	4.47758	4.41766
ENSMUSG00000045005	14367	Fzd5	protein_coding	MGI Symbol	2	frizzled class receptor 5 [Source:MGI Symbol;Acc:MGI:108571]	0.761821	0.49992	1.02372	4.74925	6.44668	6.13711e-05	0.000696736	1.51766	1.69563	5.01471	4.4196	5.25968	4.30303	4.21204
ENSMUSG00000047735	209086	Samd9l	protein_coding	MGI Symbol	2	sterile alpha motif domain containing 9-like [Source:MGI Symbol;Acc:MGI:1343184]	0.76087	0.146589	1.37515	2.89434	2.74513	0.0199514	0.0599838	-4.0385	1.69451	3.68283	2.6888	2.7741	2.43165	1.70003
ENSMUSG00000097472	NA	Gm26586	antisense	MGI Symbol	1	predicted gene, 26586 [Source:MGI Symbol;Acc:MGI:5477080]	0.759748	0.207389	1.31211	1.54812	3.04837	0.0117549	0.040067	-3.14797	1.6932	1.91062	1.30899	1.94161	1.03124	1.92978
ENSMUSG00000031934	55991	Panx1	protein_coding	MGI Symbol	4	pannexin 1 [Source:MGI Symbol;Acc:MGI:1860055]	0.759724	0.409528	1.10992	3.42226	4.80801	0.000637967	0.00431018	-0.655742	1.69317	3.71279	3.18806	3.90053	2.88768	3.1952
ENSMUSG00000031586	19663	Rbpms	protein_coding	MGI Symbol	15	RNA binding protein gene with multiple splicing [Source:MGI Symbol;Acc:MGI:1334446]	0.759417	0.497811	1.02102	4.36137	6.43358	6.24399e-05	0.000707192	1.57523	1.69281	4.74142	4.09938	4.73568	3.869	4.20454
ENSMUSG00000060961	54403	Slc4a4	protein_coding	MGI Symbol	8	solute carrier family 4 (anion exchanger), member 4 [Source:MGI Symbol;Acc:MGI:1927555]	0.759163	0.490361	1.02796	4.00797	6.25927	7.87297e-05	0.000843742	1.405	1.69251	4.34778	3.66428	4.43226	3.58755	4.10386
ENSMUSG00000069135	75296	Fgfr1op	protein_coding	MGI Symbol	4	Fgfr1 oncogene partner [Source:MGI Symbol;Acc:MGI:1922546]	0.75898	0.482489	1.03547	4.32696	6.08373	9.98371e-05	0.0010075	1.08595	1.69229	4.71797	3.79653	4.69964	4.09372	4.00071
ENSMUSG00000095676	NA	Gm25099	snRNA	MGI Symbol	1	predicted gene, 25099 [Source:MGI Symbol;Acc:MGI:5454876]	0.758942	0.0433354	1.47455	0.68016	2.35047	0.039669	0.100326	-4.11495	1.69225	0.905436	0.366876	1.24021	0.208121	1.40155
ENSMUSG00000075270	241489	Pde11a	protein_coding	MGI Symbol	3	phosphodiesterase 11A [Source:MGI Symbol;Acc:MGI:3036251]	0.757945	0.224998	1.29089	1.80307	3.15191	0.00981944	0.0348784	-3.03275	1.69108	2.02967	1.42252	2.36626	1.39381	2.00791
ENSMUSG00000081534	67739	Slc48a1	protein_coding	MGI Symbol	4	solute carrier family 48 (heme transporter), member 1 [Source:MGI Symbol;Acc:MGI:1914989]	0.757815	0.592158	0.923472	7.97702	10.1385	1.01228e-06	3.07107e-05	5.62313	1.69093	8.37421	7.55836	8.33714	7.63834	5.9947
ENSMUSG00000027777	30953	Schip1	protein_coding	MGI Symbol	8	schwannomin interacting protein 1 [Source:MGI Symbol;Acc:MGI:1353557]	0.757024	0.430929	1.08312	4.06557	5.14501	0.000382187	0.0028926	-0.272453	1.69	4.28135	3.61736	4.6367	3.72685	3.41772
ENSMUSG00000031488	75767	Rab11fip1	protein_coding	MGI Symbol	6	RAB11 family interacting protein 1 (class I) [Source:MGI Symbol;Acc:MGI:1923017]	0.75655	0.511393	1.00171	4.86051	6.83931	3.69585e-05	0.000467685	2.03594	1.68945	5.13688	4.49013	5.354	4.46105	4.43229
ENSMUSG00000042784	17829	Muc1	protein_coding	MGI Symbol	3	mucin 1, transmembrane [Source:MGI Symbol;Acc:MGI:97231]	0.756072	0.0311674	1.48098	1.20591	2.31155	0.0424308	0.105617	-4.30697	1.68889	1.87925	1.11031	1.2149	0.61919	1.37232
ENSMUSG00000037465	21847	Klf10	protein_coding	MGI Symbol	6	Kruppel-like factor 10 [Source:MGI Symbol;Acc:MGI:1101353]	0.755862	0.533748	0.977977	4.98774	7.54198	1.56313e-05	0.000243316	2.929	1.68864	5.37474	4.69123	5.35255	4.53243	4.80601
ENSMUSG00000004988	108017	Fxyd4	protein_coding	MGI Symbol	9	FXYD domain-containing ion transport regulator 4 [Source:MGI Symbol;Acc:MGI:1889005]	0.755727	0.0327685	1.47868	1.06973	2.31671	0.0420538	0.104905	-4.26078	1.68848	1.15282	0.810006	1.7956	0.520506	1.37619
ENSMUSG00000038608	210293	Dock10	protein_coding	MGI Symbol	11	dedicator of cytokinesis 10 [Source:MGI Symbol;Acc:MGI:2146320]	0.755666	0.280352	1.23098	2.66863	3.52346	0.00517933	0.0214745	-2.61776	1.68841	2.93878	1.99443	3.19238	2.54895	2.28573
ENSMUSG00000028410	15502	Dnaja1	protein_coding	MGI Symbol	10	DnaJ heat shock protein family (Hsp40) member A1 [Source:MGI Symbol;Acc:MGI:1270129]	0.755474	0.519612	0.991336	7.03616	7.09875	2.67156e-05	0.000367212	2.14278	1.68819	7.2727	6.56864	7.5601	6.74318	4.57323
ENSMUSG00000026669	70024	Mcm10	protein_coding	MGI Symbol	10	minichromosome maintenance 10 replication initiation factor [Source:MGI Symbol;Acc:MGI:1917274]	0.755317	0.546498	0.964136	5.07924	8.0164	9.02595e-06	0.000160533	3.49899	1.688	5.4299	4.71052	5.48681	4.68972	5.04451
ENSMUSG00000021725	52552	Parp8	protein_coding	MGI Symbol	7	poly (ADP-ribose) polymerase family, member 8 [Source:MGI Symbol;Acc:MGI:1098713]	0.754986	0.48599	1.02398	4.62217	6.22032	8.29605e-05	0.000879234	1.22185	1.68762	4.92028	4.36991	5.08559	4.1129	4.08113
ENSMUSG00000032413	114713	Rasa2	protein_coding	MGI Symbol	6	RAS p21 protein activator 2 [Source:MGI Symbol;Acc:MGI:2149960]	0.753907	0.433466	1.07435	4.23742	5.21423	0.0003447	0.00267375	-0.202442	1.68635	4.44203	3.8204	4.81573	3.8715	3.46256
ENSMUSG00000037347	60322	Chst7	protein_coding	MGI Symbol	1	carbohydrate (N-acetylglucosamino) sulfotransferase 7 [Source:MGI Symbol;Acc:MGI:1891767]	0.753589	0.423588	1.08359	3.21098	5.06104	0.000433574	0.0032113	-0.200799	1.68598	3.59867	2.88266	3.57214	2.79044	3.36294
ENSMUSG00000020122	13649	Egfr	protein_coding	MGI Symbol	5	epidermal growth factor receptor [Source:MGI Symbol;Acc:MGI:95294]	0.753347	0.573089	0.933606	6.18516	9.26232	2.37906e-06	6.00538e-05	4.78557	1.6857	6.54825	5.85006	6.57556	5.76675	5.62359
ENSMUSG00000042256	627626	Ptchd4	protein_coding	MGI Symbol	3	patched domain containing 4 [Source:MGI Symbol;Acc:MGI:1920485]	0.752844	0.438915	1.06677	3.89538	5.31488	0.000297017	0.00239803	0.0295418	1.68511	4.3573	3.66758	4.16456	3.39207	3.52722
ENSMUSG00000047330	57814	Kcne4	protein_coding	MGI Symbol	2	potassium voltage-gated channel, Isk-related subfamily, gene 4 [Source:MGI Symbol;Acc:MGI:1891125]	0.752621	0.304302	1.20094	2.38089	3.72057	0.00370725	0.0166768	-2.20258	1.68485	2.62885	1.9626	2.91435	2.01774	2.43095
ENSMUSG00000087141	433022	Plcxd2	protein_coding	MGI Symbol	1	phosphatidylinositol-specific phospholipase C, X domain containing 2 [Source:MGI Symbol;Acc:MGI:3647874]	0.751772	0.258789	1.24476	1.96546	3.37967	0.00662567	0.0258833	-2.68284	1.68386	2.40488	1.46857	2.27123	1.71714	2.17877
ENSMUSG00000021585	12380	Cast	protein_coding	MGI Symbol	13	calpastatin [Source:MGI Symbol;Acc:MGI:1098236]	0.751552	0.551613	0.951491	6.22579	8.3307	6.35627e-06	0.000123594	3.73007	1.6836	6.57582	5.74718	6.63043	5.94974	5.1968
ENSMUSG00000005045	269610	Chd5	protein_coding	MGI Symbol	5	chromodomain helicase DNA binding protein 5 [Source:MGI Symbol;Acc:MGI:3036258]	0.750952	0.331029	1.17088	3.31785	3.96335	0.00247011	0.0122018	-2.03272	1.6829	3.46421	2.93827	3.96647	2.90245	2.60728
ENSMUSG00000029832	18025	Nfe2l3	protein_coding	MGI Symbol	3	nuclear factor, erythroid derived 2, like 3 [Source:MGI Symbol;Acc:MGI:1339958]	0.750545	0.176901	1.32419	1.99806	2.89971	0.0152316	0.0487636	-3.51843	1.68243	2.20856	1.30899	2.58947	1.8852	1.81726
ENSMUSG00000036368	381110	Rmdn2	protein_coding	MGI Symbol	9	regulator of microtubule dynamics 2 [Source:MGI Symbol;Acc:MGI:2147043]	0.750309	0.33729	1.16333	2.69743	4.02615	0.00222637	0.0112692	-1.76525	1.68215	3.08341	2.50953	3.04935	2.14741	2.6524
ENSMUSG00000022034	71988	Esco2	protein_coding	MGI Symbol	5	establishment of sister chromatid cohesion N-acetyltransferase 2 [Source:MGI Symbol;Acc:MGI:1919238]	0.750186	0.447076	1.0533	3.57112	5.48515	0.000231645	0.00197276	0.367942	1.68201	3.95517	3.11755	3.93968	3.27208	3.63518
ENSMUSG00000089704	108148	Galnt2	protein_coding	MGI Symbol	4	polypeptide N-acetylgalactosaminyltransferase 2 [Source:MGI Symbol;Acc:MGI:894694]	0.749612	0.30394	1.19528	2.40934	3.7277	0.00366293	0.0165241	-2.19826	1.68134	2.66608	2.11514	2.92219	1.93395	2.43617
ENSMUSG00000022018	66214	Rgcc	protein_coding	MGI Symbol	1	regulator of cell cycle [Source:MGI Symbol;Acc:MGI:1913464]	0.748499	0.310119	1.18688	2.36581	3.78408	0.00333152	0.0153293	-2.09134	1.68004	2.80609	1.8855	2.66618	2.10547	2.47736
ENSMUSG00000044244	213208	Il20rb	protein_coding	MGI Symbol	6	interleukin 20 receptor beta [Source:MGI Symbol;Acc:MGI:2143266]	0.748123	0.100927	1.39532	1.59568	2.56187	0.0274725	0.0765198	-3.98739	1.67961	1.69938	1.01008	2.30761	1.36566	1.5611
ENSMUSG00000027540	19246	Ptpn1	protein_coding	MGI Symbol	7	protein tyrosine phosphatase, non-receptor type 1 [Source:MGI Symbol;Acc:MGI:97805]	0.74704	0.559513	0.934567	6.26993	8.82878	3.72068e-06	8.57011e-05	4.29942	1.67835	6.64117	5.97296	6.64472	5.82089	5.42938
ENSMUSG00000027340	54338	Slc23a2	protein_coding	MGI Symbol	7	solute carrier family 23 (nucleobase transporters), member 2 [Source:MGI Symbol;Acc:MGI:1859682]	0.746554	0.553751	0.939358	5.56564	8.58158	4.83891e-06	0.000101075	4.09213	1.67778	5.92381	5.22597	5.95457	5.15822	5.31525
ENSMUSG00000079084	66396	Ccdc82	protein_coding	MGI Symbol	6	coiled-coil domain containing 82 [Source:MGI Symbol;Acc:MGI:1913646]	0.746466	0.356919	1.13601	2.83258	4.24688	0.00155142	0.00854233	-1.42718	1.67768	3.10164	2.4029	3.3343	2.49149	2.80927
ENSMUSG00000028035	67035	Dnajb4	protein_coding	MGI Symbol	7	DnaJ heat shock protein family (Hsp40) member B4 [Source:MGI Symbol;Acc:MGI:1914285]	0.745878	0.46113	1.03063	4.47862	5.80533	0.000146764	0.00136579	0.646414	1.677	4.85863	3.92043	4.85107	4.28435	3.83338
ENSMUSG00000018171	75909	Vmp1	protein_coding	MGI Symbol	8	vacuole membrane protein 1 [Source:MGI Symbol;Acc:MGI:1923159]	0.744657	0.547498	0.941816	6.94062	8.37066	6.08344e-06	0.000120383	3.7316	1.67558	7.24298	6.48383	7.38571	6.64997	5.21585
ENSMUSG00000031642	59009	Sh3rf1	protein_coding	MGI Symbol	3	SH3 domain containing ring finger 1 [Source:MGI Symbol;Acc:MGI:1913066]	0.74458	0.471798	1.01736	5.6534	6.04944	0.00010463	0.00103906	0.800962	1.67549	5.8455	5.25801	6.22246	5.28764	3.98035
ENSMUSG00000039747	269717	Orai2	protein_coding	MGI Symbol	4	ORAI calcium release-activated calcium modulator 2 [Source:MGI Symbol;Acc:MGI:2443195]	0.743375	0.523387	0.963362	5.3919	7.48911	1.66434e-05	0.000256259	2.7973	1.67409	5.67638	4.98192	5.86079	5.0485	4.77876
ENSMUSG00000054342	16534	Kcnn4	protein_coding	MGI Symbol	5	potassium intermediate/small conductance calcium-activated channel, subfamily N, member 4 [Source:MGI Symbol;Acc:MGI:1277957]	0.74279	0.334778	1.1508	2.6264	4.03472	0.00219512	0.0111583	-1.73123	1.67341	2.91835	2.16261	3.09862	2.32604	2.65854
ENSMUSG00000022359	76773	Wdyhv1	protein_coding	MGI Symbol	9	WDYHV motif containing 1 [Source:MGI Symbol;Acc:MGI:1924023]	0.742289	0.384377	1.1002	3.272	4.5964	0.000887381	0.00549802	-0.963151	1.67283	3.69489	3.07354	3.57214	2.74745	3.05189
ENSMUSG00000078651	237940	Aoc2	protein_coding	MGI Symbol	2	amine oxidase, copper containing 2 (retina-specific) [Source:MGI Symbol;Acc:MGI:2668431]	0.741081	0.295306	1.18686	2.47741	3.68443	0.00394048	0.0175011	-2.2901	1.67143	2.74939	1.94099	2.97592	2.24336	2.40445
ENSMUSG00000002799	16450	Jag2	protein_coding	MGI Symbol	10	jagged 2 [Source:MGI Symbol;Acc:MGI:1098270]	0.740895	0.268948	1.21284	2.11703	3.47923	0.00558584	0.0226811	-2.55134	1.67121	2.59707	1.75533	2.35472	1.76102	2.25291
ENSMUSG00000025503	21351	Taldo1	protein_coding	MGI Symbol	5	transaldolase 1 [Source:MGI Symbol;Acc:MGI:1274789]	0.739198	0.538381	0.940016	6.8809	8.15792	7.69789e-06	0.000142719	3.48189	1.66925	7.16979	6.43006	7.33448	6.58926	5.11363
ENSMUSG00000024456	13367	Diaph1	protein_coding	MGI Symbol	8	diaphanous related formin 1 [Source:MGI Symbol;Acc:MGI:1194490]	0.738659	0.518132	0.959186	6.02857	7.42339	1.80015e-05	0.000272779	2.63447	1.66862	6.39221	5.80216	6.40139	5.51851	4.74469
ENSMUSG00000053746	329384	Ptrh1	protein_coding	MGI Symbol	3	peptidyl-tRNA hydrolase 1 homolog [Source:MGI Symbol;Acc:MGI:1913779]	0.738464	0.425283	1.05164	3.87038	5.22581	0.000338819	0.00264242	-0.101653	1.6684	4.12968	3.39695	4.37343	3.58144	3.47003
ENSMUSG00000050157	333670	Gm867	protein_coding	MGI Symbol	2	predicted gene 867 [Source:MGI Symbol;Acc:MGI:2685713]	0.7374	0.0675759	1.40722	0.897319	2.43985	0.0339732	0.0896334	-4.01931	1.66717	1.2541	0.334086	1.28954	0.711554	1.46886
ENSMUSG00000039238	319530	Zfp750	protein_coding	MGI Symbol	1	zinc finger protein 750 [Source:MGI Symbol;Acc:MGI:2442210]	0.736923	0.0546846	1.41916	0.76164	2.3939	0.0367936	0.094996	-4.06329	1.66662	1.06262	0.300533	1.2149	0.468511	1.43423
ENSMUSG00000032300	74211	1700017B05Rik	protein_coding	MGI Symbol	6	RIKEN cDNA 1700017B05 gene [Source:MGI Symbol;Acc:MGI:1921461]	0.736013	0.508714	0.963311	6.1012	7.17644	2.42796e-05	0.000342589	2.30742	1.66557	6.39035	5.85801	6.55112	5.60534	4.61476
ENSMUSG00000049999	228966	Ppp1r3d	protein_coding	MGI Symbol	1	protein phosphatase 1, regulatory subunit 3D [Source:MGI Symbol;Acc:MGI:1917664]	0.734855	0.0828985	1.38681	0.983501	2.49806	0.0307024	0.0833011	-3.94462	1.66423	1.43755	0.761507	1.24021	0.494743	1.51283
ENSMUSG00000018604	21386	Tbx3	protein_coding	MGI Symbol	6	T-box 3 [Source:MGI Symbol;Acc:MGI:98495]	0.734705	0.546222	0.923188	5.94031	8.63894	4.55028e-06	9.67356e-05	4.11463	1.66406	6.27358	5.61693	6.34345	5.52727	5.34196
ENSMUSG00000047407	21815	Tgif1	protein_coding	MGI Symbol	12	TGFB-induced factor homeobox 1 [Source:MGI Symbol;Acc:MGI:1194497]	0.733939	0.554801	0.913077	6.16689	9.08014	2.86498e-06	6.94467e-05	4.58807	1.66317	6.50224	5.79916	6.56746	5.79869	5.54288
ENSMUSG00000016494	12490	Cd34	protein_coding	MGI Symbol	5	CD34 antigen [Source:MGI Symbol;Acc:MGI:88329]	0.733914	0.317025	1.1508	3.4354	3.90162	0.00273696	0.01314	-2.16967	1.66314	3.62412	2.84243	4.02589	3.24915	2.56273
ENSMUSG00000024427	24066	Spry4	protein_coding	MGI Symbol	1	sprouty RTK signaling antagonist 4 [Source:MGI Symbol;Acc:MGI:1345144]	0.732786	0.330539	1.13503	4.20131	4.03742	0.00218535	0.0111166	-2.12682	1.66185	4.30318	3.90097	4.87146	3.72961	2.66048
ENSMUSG00000022639	NA	Dubr	lincRNA	MGI Symbol	5	Dppa2 upstream binding RNA [Source:MGI Symbol;Acc:MGI:1915440]	0.73263	0.46749	0.997771	4.14559	6.12392	9.45189e-05	0.000966306	1.18095	1.66167	4.57847	3.76919	4.43501	3.79967	4.02448
ENSMUSG00000037447	214855	Arid5a	protein_coding	MGI Symbol	15	AT rich interactive domain 5A (MRF1-like) [Source:MGI Symbol;Acc:MGI:2443039]	0.732459	0.504284	0.960634	5.42158	7.11434	2.62063e-05	0.000362008	2.30832	1.66147	5.67942	5.05919	5.90696	5.04073	4.58159
ENSMUSG00000030170	22419	Wnt5b	protein_coding	MGI Symbol	4	wingless-type MMTV integration site family, member 5B [Source:MGI Symbol;Acc:MGI:98959]	0.732282	0.21171	1.25285	1.75783	3.11758	0.0104224	0.0364783	-3.08304	1.66126	2.20856	1.4836	2.01677	1.32238	1.98203
ENSMUSG00000091050	NA	9330020H09Rik	antisense	MGI Symbol	1	RIKEN cDNA 9330020H09 gene [Source:MGI Symbol;Acc:MGI:3704457]	0.73134	0.200655	1.26203	1.64863	3.05423	0.0116356	0.0397549	-3.16344	1.66018	1.96142	1.35875	2.0742	1.20017	1.93421
ENSMUSG00000070498	208151	Tmem132b	protein_coding	MGI Symbol	3	transmembrane protein 132B [Source:MGI Symbol;Acc:MGI:3609245]	0.731339	0.0971078	1.36557	1.32018	2.55559	0.0277749	0.0771078	-3.92853	1.66018	1.50759	0.761507	1.91042	1.10121	1.55635
ENSMUSG00000034282	14027	Evpl	protein_coding	MGI Symbol	1	envoplakin [Source:MGI Symbol;Acc:MGI:107507]	0.729819	0.255893	1.20374	2.12375	3.41291	0.00625802	0.0247936	-2.66646	1.65843	2.46245	1.5985	2.52914	1.9049	2.20356
ENSMUSG00000036959	320376	Bcorl1	protein_coding	MGI Symbol	6	BCL6 co-repressor-like 1 [Source:MGI Symbol;Acc:MGI:2443910]	0.729655	0.481912	0.977398	4.93809	6.52733	5.52107e-05	0.000645699	1.5936	1.65824	5.36062	4.70091	5.23313	4.45772	4.25798
ENSMUSG00000017715	74451	Pgs1	protein_coding	MGI Symbol	4	phosphatidylglycerophosphate synthase 1 [Source:MGI Symbol;Acc:MGI:1921701]	0.729493	0.536389	0.922597	5.70886	8.37238	6.072e-06	0.000120383	3.83143	1.65806	6.03827	5.3835	6.11111	5.30256	5.21667
ENSMUSG00000044763	52575	Trmt10c	protein_coding	MGI Symbol	1	tRNA methyltransferase 10C [Source:MGI Symbol;Acc:MGI:1196261]	0.728463	0.43799	1.01894	4.18034	5.55804	0.000208522	0.00181021	0.338742	1.65687	4.44916	3.70332	4.66033	3.90856	3.68085
ENSMUSG00000052681	215449	Rap1b	protein_coding	MGI Symbol	2	RAS related protein 1b [Source:MGI Symbol;Acc:MGI:894315]	0.728193	0.530534	0.925852	6.14945	8.1649	7.63815e-06	0.000141795	3.54005	1.65656	6.44448	5.72838	6.58794	5.837	5.11701
ENSMUSG00000038301	71982	Snx10	protein_coding	MGI Symbol	7	sorting nexin 10 [Source:MGI Symbol;Acc:MGI:1919232]	0.726184	0.390643	1.06172	3.15179	4.79647	0.000649441	0.00436209	-0.607455	1.65426	3.4852	2.75842	3.55206	2.81146	3.18746
ENSMUSG00000046561	271970	Arsj	protein_coding	MGI Symbol	1	arylsulfatase J [Source:MGI Symbol;Acc:MGI:2443513]	0.725783	0.178004	1.27356	1.9655	2.93644	0.014286	0.0464334	-3.45123	1.6538	2.54472	1.73035	2.06005	1.52688	1.84509
ENSMUSG00000043587	235534	Pxylp1	protein_coding	MGI Symbol	13	2-phosphoxylose phosphatase 1 [Source:MGI Symbol;Acc:MGI:2442444]	0.725183	0.417277	1.03309	4.21245	5.21975	0.000341883	0.00265621	-0.190962	1.65311	4.71056	3.96126	4.41292	3.76507	3.46612
ENSMUSG00000062110	212986	Scfd2	protein_coding	MGI Symbol	9	Sec1 family domain containing 2 [Source:MGI Symbol;Acc:MGI:2443446]	0.724726	0.371109	1.07834	3.26982	4.54214	0.000966699	0.0058855	-1.05053	1.65259	3.58578	2.74601	3.69621	3.05127	3.01471
ENSMUSG00000028793	75234	Rnf19b	protein_coding	MGI Symbol	6	ring finger protein 19B [Source:MGI Symbol;Acc:MGI:1922484]	0.723544	0.460312	0.986776	4.9303	6.09181	9.87432e-05	0.00099927	0.978085	1.65123	5.16099	4.61651	5.43843	4.50526	4.00549
ENSMUSG00000022912	19128	Pros1	protein_coding	MGI Symbol	3	protein S (alpha) [Source:MGI Symbol;Acc:MGI:1095733]	0.723354	0.461582	0.985126	4.45004	6.12417	9.4486e-05	0.000966306	1.11808	1.65102	4.77305	3.96662	4.8613	4.19918	4.02463
ENSMUSG00000025026	27360	Add3	protein_coding	MGI Symbol	16	adducin 3 (gamma) [Source:MGI Symbol;Acc:MGI:1351615]	0.722594	0.454356	0.990832	4.20029	5.97027	0.000116661	0.00113729	0.946432	1.65015	4.6359	3.89536	4.47287	3.79704	3.93307
ENSMUSG00000033737	333564	Fndc3c1	protein_coding	MGI Symbol	7	fibronectin type III domain containing 3C1 [Source:MGI Symbol;Acc:MGI:2685630]	0.72257	0.0440131	1.40113	0.759866	2.36001	0.0390191	0.0991193	-4.11888	1.65012	1.13522	0.300533	1.10896	0.494743	1.40872
ENSMUSG00000025780	209378	Itih5	protein_coding	MGI Symbol	1	inter-alpha (globulin) inhibitor H5 [Source:MGI Symbol;Acc:MGI:1925751]	0.72249	0.27377	1.17121	2.21326	3.56842	0.0047973	0.0202811	-2.42292	1.65003	2.59063	1.95184	2.54954	1.76102	2.319
ENSMUSG00000076441	11898	Ass1	protein_coding	MGI Symbol	4	argininosuccinate synthetase 1 [Source:MGI Symbol;Acc:MGI:88090]	0.722072	0.539681	0.904463	6.21027	8.774	3.94181e-06	8.90786e-05	4.24253	1.64955	6.5395	5.80665	6.60569	5.88922	5.4043
ENSMUSG00000045467	269954	Ttll13	protein_coding	MGI Symbol	5	tubulin tyrosine ligase-like family, member 13 [Source:MGI Symbol;Acc:MGI:1920845]	0.721281	0.065356	1.37721	1.01059	2.43708	0.0341367	0.0898993	-4.05047	1.64864	1.22112	0.577643	1.55459	0.689011	1.46678
ENSMUSG00000028121	29815	Bcar3	protein_coding	MGI Symbol	10	breast cancer anti-estrogen resistance 3 [Source:MGI Symbol;Acc:MGI:1352501]	0.721136	0.381756	1.06052	3.26977	4.70924	0.000743608	0.00483278	-0.778411	1.64848	3.66761	2.79502	3.59193	3.02451	3.12866
ENSMUSG00000060591	80876	Ifitm2	protein_coding	MGI Symbol	1	interferon induced transmembrane protein 2 [Source:MGI Symbol;Acc:MGI:1933382]	0.720941	0.475543	0.966339	7.39539	6.51103	5.64005e-05	0.000655894	1.33071	1.64826	7.90194	7.14809	7.60524	6.92629	4.24872
ENSMUSG00000016028	12614	Celsr1	protein_coding	MGI Symbol	4	cadherin, EGF LAG seven-pass G-type receptor 1 [Source:MGI Symbol;Acc:MGI:1100883]	0.720762	0.148297	1.29323	1.5089	2.79038	0.0184353	0.0563585	-3.57985	1.64805	1.72313	1.14853	2.04577	1.11818	1.73435
ENSMUSG00000024304	12558	Cdh2	protein_coding	MGI Symbol	3	cadherin 2 [Source:MGI Symbol;Acc:MGI:88355]	0.719901	0.482569	0.957234	4.51838	6.72257	4.28861e-05	0.000527514	1.9414	1.64707	4.83702	4.17539	4.92512	4.136	4.36768
ENSMUSG00000072082	12449	Ccnf	protein_coding	MGI Symbol	10	cyclin F [Source:MGI Symbol;Acc:MGI:102551]	0.719422	0.516666	0.922178	5.62519	7.86376	1.07416e-05	0.000183722	3.2322	1.64652	5.94857	5.19207	6.02635	5.33378	4.96893
ENSMUSG00000034255	544817	Arhgap27	protein_coding	MGI Symbol	11	Rho GTPase activating protein 27 [Source:MGI Symbol;Acc:MGI:1916903]	0.718989	0.239204	1.19877	2.42437	3.3212	0.00732709	0.0280219	-2.90455	1.64603	2.65377	1.83951	2.95314	2.25107	2.13507
ENSMUSG00000077394	NA	Gm24339	snoRNA	MGI Symbol	1	predicted gene, 24339 [Source:MGI Symbol;Acc:MGI:5454116]	0.718502	0.462812	0.974191	5.39804	6.22781	8.2128e-05	0.00087299	1.09466	1.64547	5.64564	4.91143	5.88406	5.15102	4.08551
ENSMUSG00000025427	225743	Rnf165	protein_coding	MGI Symbol	7	ring finger protein 165 [Source:MGI Symbol;Acc:MGI:2444521]	0.717642	0.125871	1.30941	1.61761	2.68766	0.0220581	0.0648501	-3.78522	1.64449	2.0857	1.54219	1.82935	1.01321	1.65643
ENSMUSG00000039985	56306	Sinhcaf	protein_coding	MGI Symbol	12	SIN3-HDAC complex associated factor [Source:MGI Symbol;Acc:MGI:1929091]	0.71511	0.338462	1.09176	2.91503	4.20783	0.00165305	0.0089514	-1.51495	1.64161	3.18096	2.49477	3.38624	2.59817	2.78172
ENSMUSG00000057914	12296	Cacnb2	protein_coding	MGI Symbol	16	calcium channel, voltage-dependent, beta 2 subunit [Source:MGI Symbol;Acc:MGI:894644]	0.714503	0.101617	1.32739	1.54238	2.58371	0.0264458	0.0742803	-3.93863	1.64092	1.66301	1.23987	2.18262	1.08403	1.57764
ENSMUSG00000034813	74053	Grip1	protein_coding	MGI Symbol	16	glutamate receptor interacting protein 1 [Source:MGI Symbol;Acc:MGI:1921303]	0.71299	0.190576	1.2354	1.79816	3.02474	0.0122484	0.0413027	-3.25228	1.6392	2.02967	1.40684	2.30761	1.44852	1.91192
ENSMUSG00000022773	106369	Ypel1	protein_coding	MGI Symbol	7	yippee like 1 [Source:MGI Symbol;Acc:MGI:1913303]	0.712693	0.176269	1.24912	1.5705	2.94452	0.0140861	0.04594	-3.33262	1.63886	1.88978	1.20403	1.97215	1.21603	1.85121
ENSMUSG00000044864	99696	Ankrd50	protein_coding	MGI Symbol	4	ankyrin repeat domain 50 [Source:MGI Symbol;Acc:MGI:2139777]	0.71201	0.486658	0.937362	6.55035	7.00237	3.01101e-05	0.000399335	2.04016	1.63809	6.77855	6.12566	7.0406	6.25659	4.52129
ENSMUSG00000031616	13617	Ednra	protein_coding	MGI Symbol	2	endothelin receptor type A [Source:MGI Symbol;Acc:MGI:105923]	0.711912	0.272015	1.15181	2.60181	3.58671	0.00465041	0.0198296	-2.49218	1.63797	2.85527	2.05605	3.09169	2.40423	2.33251
ENSMUSG00000028633	51797	Ctps	protein_coding	MGI Symbol	3	cytidine 5'-triphosphate synthase [Source:MGI Symbol;Acc:MGI:1858304]	0.711526	0.5057	0.917351	6.55691	7.66145	1.35808e-05	0.00022	2.89158	1.63753	6.87114	6.08313	6.9572	6.31619	4.86708
ENSMUSG00000022253	68646	Nadk2	protein_coding	MGI Symbol	13	NAD kinase 2, mitochondrial [Source:MGI Symbol;Acc:MGI:1915896]	0.711453	0.441581	0.981324	4.45396	5.84264	0.000139292	0.00131158	0.706295	1.63745	4.71797	4.00358	4.91926	4.17505	3.85607
ENSMUSG00000025025	17859	Mxi1	protein_coding	MGI Symbol	9	MAX interactor 1, dimerization protein [Source:MGI Symbol;Acc:MGI:97245]	0.711252	0.420253	1.00225	3.94632	5.41691	0.000255786	0.00213031	0.174075	1.63722	4.39844	3.5547	4.19076	3.64137	3.59212
ENSMUSG00000025779	17087	Ly96	protein_coding	MGI Symbol	3	lymphocyte antigen 96 [Source:MGI Symbol;Acc:MGI:1341909]	0.711038	0.12113	1.30095	1.75253	2.67134	0.0226959	0.0663446	-3.84531	1.63698	1.85796	1.37496	2.41153	1.36566	1.64405
ENSMUSG00000020042	74007	Btbd11	protein_coding	MGI Symbol	8	BTB (POZ) domain containing 11 [Source:MGI Symbol;Acc:MGI:1921257]	0.710061	0.448774	0.971348	4.19396	6.0228	0.000108523	0.00107031	1.02444	1.63587	4.50845	3.90377	4.59316	3.77045	3.96448
ENSMUSG00000036875	327762	Dna2	protein_coding	MGI Symbol	6	DNA replication helicase/nuclease 2 [Source:MGI Symbol;Acc:MGI:2443732]	0.709718	0.410109	1.00933	3.69348	5.2499	0.000326932	0.00257067	-0.0245789	1.63548	4.12523	3.31531	3.95887	3.37452	3.48554
ENSMUSG00000070003	76900	Ssbp4	protein_coding	MGI Symbol	15	single stranded DNA binding protein 4 [Source:MGI Symbol;Acc:MGI:1924150]	0.709318	0.451976	0.966661	4.70992	6.10871	9.64949e-05	0.00097928	1.04284	1.63503	5.06436	4.50309	5.05917	4.21307	4.0155
ENSMUSG00000040258	104080	Nxph4	protein_coding	MGI Symbol	1	neurexophilin 4 [Source:MGI Symbol;Acc:MGI:1336197]	0.709243	0.240936	1.17755	2.96951	3.35648	0.00689521	0.0267134	-2.99497	1.63495	3.58578	2.68231	3.00574	2.60421	2.16145
ENSMUSG00000040612	100039795	Ildr2	protein_coding	MGI Symbol	7	immunoglobulin-like domain containing receptor 2 [Source:MGI Symbol;Acc:MGI:1196370]	0.708963	0.189478	1.22845	1.98582	3.02462	0.012251	0.0413027	-3.30445	1.63463	2.52459	1.66593	2.11582	1.63696	1.91183
ENSMUSG00000054520	24055	Sh3bp2	protein_coding	MGI Symbol	8	SH3-domain binding protein 2 [Source:MGI Symbol;Acc:MGI:1346349]	0.708765	0.385618	1.03191	3.34179	4.86095	0.000587992	0.00404953	-0.552618	1.63441	3.70387	3.07354	3.68243	2.90734	3.23063
ENSMUSG00000019929	13179	Dcn	protein_coding	MGI Symbol	5	decorin [Source:MGI Symbol;Acc:MGI:94872]	0.708398	0.525982	0.890815	7.74776	8.60663	4.71047e-06	9.91359e-05	3.97943	1.63399	8.02751	7.35377	8.17843	7.43133	5.32694
ENSMUSG00000004891	18008	Nes	protein_coding	MGI Symbol	3	nestin [Source:MGI Symbol;Acc:MGI:101784]	0.7082	0.462568	0.953831	6.44754	6.38987	6.61518e-05	0.000736446	1.20654	1.63376	6.65435	6.0013	6.9572	6.17733	4.17946
ENSMUSG00000067931	381066	Zfp948	protein_coding	MGI Symbol	1	zinc finger protein 948 [Source:MGI Symbol;Acc:MGI:3040683]	0.708077	0.31882	1.09733	4.23211	4.03148	0.00220688	0.0111911	-2.14435	1.63363	4.3724	3.67414	4.84283	4.03906	2.65622
ENSMUSG00000019027	110084	Dnah1	protein_coding	MGI Symbol	2	dynein, axonemal, heavy chain 1 [Source:MGI Symbol;Acc:MGI:107721]	0.707693	0.00144637	1.41394	0.979046	2.22079	0.0496117	0.119171	-4.39523	1.63319	1.28634	0.266182	1.40595	0.957715	1.30442
ENSMUSG00000079575	NA	Rbpj-ps3	processed_pseudogene	MGI Symbol	1	recombination signal binding protein for immunoglobulin kappa J region, pseudogene 3 [Source:MGI Symbol;Acc:MGI:96525]	0.707522	0.175281	1.23976	1.6111	2.94613	0.0140467	0.0458634	-3.34018	1.633	1.91062	1.23987	2.03134	1.26257	1.85243
ENSMUSG00000046687	NA	Gm5424	processed_pseudogene	MGI Symbol	1	predicted gene 5424 [Source:MGI Symbol;Acc:MGI:3643173]	0.707505	0.0749388	1.34007	0.993194	2.47881	0.0317482	0.0853957	-3.97842	1.63298	1.31788	0.605388	1.3834	0.666111	1.49828
ENSMUSG00000020272	20868	Stk10	protein_coding	MGI Symbol	2	serine/threonine kinase 10 [Source:MGI Symbol;Acc:MGI:1099439]	0.707025	0.474723	0.939328	5.83364	6.7453	4.16565e-05	0.000513549	1.75926	1.63244	6.0664	5.41225	6.31916	5.53677	4.38032
ENSMUSG00000061436	15258	Hipk2	protein_coding	MGI Symbol	7	homeodomain interacting protein kinase 2 [Source:MGI Symbol;Acc:MGI:1314872]	0.706904	0.480948	0.932861	7.28381	6.93356	3.2817e-05	0.000423809	1.91322	1.6323	7.69592	7.08605	7.57665	6.77664	4.4839
ENSMUSG00000037868	13654	Egr2	protein_coding	MGI Symbol	7	early growth response 2 [Source:MGI Symbol;Acc:MGI:95296]	0.706853	0.168212	1.24549	1.75539	2.90837	0.0150031	0.048229	-3.44138	1.63224	1.99107	1.25746	2.2589	1.51411	1.82382
ENSMUSG00000022965	15980	Ifngr2	protein_coding	MGI Symbol	3	interferon gamma receptor 2 [Source:MGI Symbol;Acc:MGI:107654]	0.70643	0.512363	0.900496	5.42313	8.06749	8.51993e-06	0.000154565	3.50657	1.63176	5.78262	5.07788	5.76921	5.06282	5.06956
ENSMUSG00000042734	69480	Ttc9	protein_coding	MGI Symbol	2	tetratricopeptide repeat domain 9 [Source:MGI Symbol;Acc:MGI:1916730]	0.704382	0.284699	1.12407	2.80768	3.71969	0.00371275	0.0166963	-2.31756	1.62945	3.03205	2.29628	3.3225	2.57991	2.4303
ENSMUSG00000017146	12189	Brca1	protein_coding	MGI Symbol	7	breast cancer 1, early onset [Source:MGI Symbol;Acc:MGI:104537]	0.703563	0.478786	0.92834	4.89729	6.937	3.26757e-05	0.00042281	2.15891	1.62852	5.20382	4.49013	5.30236	4.59287	4.48577
ENSMUSG00000031207	17698	Msn	protein_coding	MGI Symbol	3	moesin [Source:MGI Symbol;Acc:MGI:97167]	0.703136	0.537454	0.868818	8.88561	9.40555	2.05987e-06	5.39869e-05	4.84639	1.62804	9.24327	8.58838	9.23121	8.47958	5.68616
ENSMUSG00000035093	70354	Secisbp2l	protein_coding	MGI Symbol	3	SECIS binding protein 2-like [Source:MGI Symbol;Acc:MGI:1917604]	0.702842	0.517368	0.888315	6.74477	8.39838	5.90169e-06	0.000117624	3.77318	1.62771	7.02116	6.38575	7.17423	6.39795	5.22902
ENSMUSG00000002068	12447	Ccne1	protein_coding	MGI Symbol	5	cyclin E1 [Source:MGI Symbol;Acc:MGI:88316]	0.701228	0.497129	0.905327	5.38099	7.61443	1.43508e-05	0.000228308	2.95598	1.62589	5.76556	4.97927	5.69564	5.08349	4.84312
ENSMUSG00000006403	240913	Adamts4	protein_coding	MGI Symbol	3	a disintegrin-like and metallopeptidase (reprolysin type) with thrombospondin type 1 motif, 4 [Source:MGI Symbol;Acc:MGI:1339949]	0.700231	0.230268	1.17019	2.36762	3.30216	0.00757175	0.0287522	-2.92545	1.62477	2.74939	2.26183	2.66618	1.79308	2.1208
ENSMUSG00000019947	71371	Arid5b	protein_coding	MGI Symbol	4	AT rich interactive domain 5B (MRF1-like) [Source:MGI Symbol;Acc:MGI:2175912]	0.699333	0.517446	0.88122	6.57611	8.52124	5.16405e-06	0.000106471	3.92574	1.62375	6.97276	6.27404	6.87627	6.18137	5.28701
ENSMUSG00000078566	12176	Bnip3	protein_coding	MGI Symbol	5	BCL2/adenovirus E1B interacting protein 3 [Source:MGI Symbol;Acc:MGI:109326]	0.699332	0.49529	0.903373	6.84858	7.596	1.46655e-05	0.000232028	2.79255	1.62375	7.27546	6.40758	7.11859	6.59268	4.8337
ENSMUSG00000029283	12545	Cdc7	protein_coding	MGI Symbol	8	cell division cycle 7 (S. cerevisiae) [Source:MGI Symbol;Acc:MGI:1309511]	0.698031	0.382656	1.01341	3.47053	4.90533	0.000549305	0.00385077	-0.513051	1.62229	3.78226	3.03325	3.86842	3.19818	3.26019
ENSMUSG00000026643	18108	Nmt2	protein_coding	MGI Symbol	4	N-myristoyltransferase 2 [Source:MGI Symbol;Acc:MGI:1202298]	0.697633	0.465197	0.930068	4.62939	6.65188	4.69672e-05	0.000567801	1.82282	1.62184	4.9929	4.22318	4.96362	4.33786	4.32821
ENSMUSG00000027931	18160	Npr1	protein_coding	MGI Symbol	5	natriuretic peptide receptor 1 [Source:MGI Symbol;Acc:MGI:97371]	0.697621	0.1631	1.23214	1.63482	2.89251	0.0154241	0.0491748	-3.43846	1.62183	1.96142	1.16727	2.01677	1.39381	1.8118
ENSMUSG00000037287	272589	Tbcel	protein_coding	MGI Symbol	8	tubulin folding cofactor E-like [Source:MGI Symbol;Acc:MGI:1925543]	0.697594	0.470743	0.924445	5.67025	6.81525	3.81041e-05	0.000477549	1.87395	1.6218	5.91417	5.25254	6.13492	5.37937	4.41903
ENSMUSG00000063810	236266	Alms1	protein_coding	MGI Symbol	5	ALMS1, centrosome and basal body associated [Source:MGI Symbol;Acc:MGI:1934606]	0.697334	0.480575	0.914094	4.93741	7.1299	2.57087e-05	0.000357134	2.40677	1.62151	5.25563	4.55381	5.32175	4.61844	4.58992
ENSMUSG00000030091	54563	Nup210	protein_coding	MGI Symbol	11	nucleoporin 210 [Source:MGI Symbol;Acc:MGI:1859555]	0.69696	0.200039	1.19388	2.00344	3.10842	0.0105894	0.0368763	-3.16427	1.62109	2.4904	1.69204	2.18262	1.64869	1.97513
ENSMUSG00000021693	16563	Kif2a	protein_coding	MGI Symbol	7	kinesin family member 2A [Source:MGI Symbol;Acc:MGI:108390]	0.696142	0.470024	0.922261	6.26074	6.82311	3.77259e-05	0.000474052	1.82113	1.62017	6.47365	5.89992	6.75199	5.91738	4.42336
ENSMUSG00000064289	21353	Tank	protein_coding	MGI Symbol	11	TRAF family member-associated Nf-kappa B activator [Source:MGI Symbol;Acc:MGI:107676]	0.695844	0.452415	0.939272	4.46194	6.3352	7.11324e-05	0.000779198	1.41538	1.61983	4.79142	4.18231	4.8283	4.04573	4.14793
ENSMUSG00000060314	407812	Zfp941	protein_coding	MGI Symbol	3	zinc finger protein 941 [Source:MGI Symbol;Acc:MGI:3039601]	0.695152	0.0532401	1.33706	0.963744	2.40007	0.0364018	0.0942388	-4.10166	1.61905	1.33339	0.520499	1.28954	0.711554	1.43888
ENSMUSG00000021366	110521	Hivep1	protein_coding	MGI Symbol	5	human immunodeficiency virus type I enhancer binding protein 1 [Source:MGI Symbol;Acc:MGI:96100]	0.6937	0.46235	0.925049	5.70203	6.64543	4.73601e-05	0.000571107	1.63734	1.61743	6.11096	5.49059	5.97827	5.22829	4.32459
ENSMUSG00000062380	22152	Tubb3	protein_coding	MGI Symbol	2	tubulin, beta 3 class III [Source:MGI Symbol;Acc:MGI:107813]	0.692248	0.269743	1.11475	2.70943	3.6312	0.00431205	0.0187679	-2.447	1.6158	3.19376	2.47986	2.88256	2.28153	2.36532
ENSMUSG00000034520	14615	Gjc1	protein_coding	MGI Symbol	5	gap junction protein, gamma 1 [Source:MGI Symbol;Acc:MGI:95718]	0.692077	0.417203	0.966951	4.72006	5.58009	0.000202023	0.0017634	0.25865	1.61561	4.93179	4.30583	5.22206	4.42057	3.6946
ENSMUSG00000041859	17215	Mcm3	protein_coding	MGI Symbol	5	minichromosome maintenance complex component 3 [Source:MGI Symbol;Acc:MGI:101845]	0.691887	0.504408	0.879366	7.09282	8.17904	7.51854e-06	0.000140118	3.49814	1.61539	7.38652	6.66984	7.49291	6.82202	5.12387
ENSMUSG00000022550	268822	Adck5	protein_coding	MGI Symbol	15	aarF domain containing kinase 5 [Source:MGI Symbol;Acc:MGI:2679274]	0.691317	0.346666	1.03597	4.13954	4.44548	0.00112715	0.00666171	-1.42465	1.61476	4.28734	3.73506	4.71777	3.81797	2.94802
ENSMUSG00000042489	269582	Clspn	protein_coding	MGI Symbol	7	claspin [Source:MGI Symbol;Acc:MGI:2445153]	0.689541	0.488657	0.890425	5.38686	7.60737	1.44705e-05	0.000229703	2.946	1.61277	5.76913	5.01462	5.69106	5.07265	4.83952
ENSMUSG00000030287	16439	Itpr2	protein_coding	MGI Symbol	11	inositol 1,4,5-triphosphate receptor 2 [Source:MGI Symbol;Acc:MGI:99418]	0.689189	0.496999	0.881379	6.92727	7.94745	9.76114e-06	0.000171201	3.22511	1.61238	7.30379	6.68129	7.23844	6.48557	5.0105
ENSMUSG00000023951	22339	Vegfa	protein_coding	MGI Symbol	13	vascular endothelial growth factor A [Source:MGI Symbol;Acc:MGI:103178]	0.688183	0.524455	0.851911	7.69717	9.31541	2.2549e-06	5.76843e-05	4.77084	1.61125	8.02139	7.3708	8.06172	7.3348	5.64687
ENSMUSG00000046449	245555	Nexmif	protein_coding	MGI Symbol	3	neurite extension and migration factor [Source:MGI Symbol;Acc:MGI:2148050]	0.687855	0.244222	1.13149	2.28165	3.43632	0.0060117	0.0239833	-2.66912	1.61089	2.62885	1.81595	2.62834	2.05347	2.221
ENSMUSG00000054733	110265	Msra	protein_coding	MGI Symbol	5	methionine sulfoxide reductase A [Source:MGI Symbol;Acc:MGI:106916]	0.687535	0.322824	1.05225	2.86171	4.17797	0.00173543	0.0092959	-1.55261	1.61053	3.18096	2.47986	3.23707	2.54895	2.76059
ENSMUSG00000038034	140559	Igsf8	protein_coding	MGI Symbol	8	immunoglobulin superfamily, member 8 [Source:MGI Symbol;Acc:MGI:2154090]	0.687214	0.473654	0.900775	5.70285	7.13167	2.56527e-05	0.000357047	2.29147	1.61017	6.13051	5.42008	5.95362	5.30719	4.59087
ENSMUSG00000049036	69195	Tmem121	protein_coding	MGI Symbol	1	transmembrane protein 121 [Source:MGI Symbol;Acc:MGI:1916445]	0.687029	0.167818	1.20624	1.86728	2.93259	0.0143823	0.0466514	-3.42973	1.60996	2.07651	1.43804	2.37771	1.57684	1.84217
ENSMUSG00000002107	14007	Celf2	protein_coding	MGI Symbol	28	CUGBP, Elav-like family member 2 [Source:MGI Symbol;Acc:MGI:1338822]	0.686672	0.266365	1.10698	2.82862	3.62079	0.00438888	0.0190216	-2.49568	1.60957	3.23151	2.26183	3.11239	2.70876	2.35765
ENSMUSG00000042694	108689	Stn1	protein_coding	MGI Symbol	10	STN1, CST complex subunit [Source:MGI Symbol;Acc:MGI:1915581]	0.686216	0.445247	0.927185	4.57236	6.31131	7.34337e-05	0.000798918	1.35938	1.60906	4.86665	4.28453	4.96931	4.16895	4.1341
ENSMUSG00000066595	226844	Flvcr1	protein_coding	MGI Symbol	6	feline leukemia virus subgroup C cellular receptor 1 [Source:MGI Symbol;Acc:MGI:2444881]	0.685625	0.324804	1.04645	3.36766	4.21129	0.00164376	0.00892129	-1.62957	1.6084	3.85124	2.94371	3.547	3.12869	2.78416
ENSMUSG00000039936	18707	Pik3cd	protein_coding	MGI Symbol	14	phosphatidylinositol-4,5-bisphosphate 3-kinase catalytic subunit delta [Source:MGI Symbol;Acc:MGI:1098211]	0.684619	0.307267	1.06197	2.84274	4.02089	0.00224578	0.0113356	-1.81301	1.60728	3.16804	2.387	3.2117	2.60421	2.64863
ENSMUSG00000038418	13653	Egr1	protein_coding	MGI Symbol	2	early growth response 1 [Source:MGI Symbol;Acc:MGI:95295]	0.683338	0.495694	0.870983	7.67089	8.07086	8.48761e-06	0.000154174	3.34996	1.60585	7.92293	7.35019	8.10477	7.30569	5.07121
ENSMUSG00000020601	217410	Trib2	protein_coding	MGI Symbol	4	tribbles pseudokinase 2 [Source:MGI Symbol;Acc:MGI:2145021]	0.682263	0.426651	0.937876	5.1174	5.91548	0.000125852	0.00120882	0.685526	1.60465	5.4154	4.93895	5.50128	4.61396	3.90014
ENSMUSG00000048490	268903	Nrip1	protein_coding	MGI Symbol	8	nuclear receptor interacting protein 1 [Source:MGI Symbol;Acc:MGI:1315213]	0.68225	0.485419	0.879081	5.72254	7.68193	1.32594e-05	0.000215484	2.9942	1.60464	6.12495	5.3845	5.99695	5.38376	4.87748
ENSMUSG00000028995	84652	Fam126a	protein_coding	MGI Symbol	7	family with sequence similarity 126, member A [Source:MGI Symbol;Acc:MGI:2149839]	0.681873	0.400041	0.963705	4.78423	5.36208	0.000277123	0.00226982	-0.0895262	1.60422	5.26172	4.55025	4.96552	4.35943	3.55733
ENSMUSG00000022500	545182	Litaf	protein_coding	MGI Symbol	5	LPS-induced TN factor [Source:MGI Symbol;Acc:MGI:1929512]	0.681243	0.514674	0.847811	6.95101	9.06419	2.91238e-06	7.0122e-05	4.52034	1.60352	7.29342	6.62479	7.28973	6.59609	5.53575
ENSMUSG00000022500	56722	Litaf	protein_coding	MGI Symbol	5	LPS-induced TN factor [Source:MGI Symbol;Acc:MGI:1929512]	0.681243	0.514674	0.847811	6.95101	9.06419	2.91238e-06	7.0122e-05	4.52034	1.60352	7.29342	6.62479	7.28973	6.59609	5.53575
ENSMUSG00000031758	75796	Cdyl2	protein_coding	MGI Symbol	1	chromodomain protein, Y chromosome-like 2 [Source:MGI Symbol;Acc:MGI:1923046]	0.681033	0.329374	1.03269	3.4259	4.29207	0.00144197	0.0080546	-1.50695	1.60329	3.62097	3.07849	3.93968	3.06446	2.84104
ENSMUSG00000058070	68519	Eml1	protein_coding	MGI Symbol	8	echinoderm microtubule associated protein like 1 [Source:MGI Symbol;Acc:MGI:1915769]	0.680158	0.456001	0.904314	5.63617	6.72477	4.27654e-05	0.000526767	1.75503	1.60231	5.86498	5.31268	6.09732	5.26971	4.36891
ENSMUSG00000020000	59012	Moxd1	protein_coding	MGI Symbol	2	monooxygenase, DBH-like 1 [Source:MGI Symbol;Acc:MGI:1921582]	0.678747	0.497312	0.860182	7.57451	8.29101	6.64035e-06	0.000126883	3.61574	1.60075	7.92309	7.14809	7.90437	7.32249	5.17781
ENSMUSG00000090523	71683	Gypc	protein_coding	MGI Symbol	3	glycophorin C [Source:MGI Symbol;Acc:MGI:1098566]	0.678546	0.413133	0.943959	4.20478	5.666	0.00017869	0.00159863	0.494162	1.60053	4.62018	3.84097	4.45676	3.90123	3.7479
ENSMUSG00000007080	18973	Pole	protein_coding	MGI Symbol	7	polymerase (DNA directed), epsilon [Source:MGI Symbol;Acc:MGI:1196391]	0.678373	0.486496	0.87025	6.0959	7.83549	1.10966e-05	0.000188	3.14456	1.60033	6.42335	5.67619	6.44898	5.83507	4.95481
ENSMUSG00000001156	17119	Mxd1	protein_coding	MGI Symbol	4	MAX dimerization protein 1 [Source:MGI Symbol;Acc:MGI:96908]	0.678265	0.364856	0.991675	3.63599	4.79631	0.000649601	0.00436209	-0.730134	1.60021	3.90932	3.40092	4.04756	3.18616	3.18735
ENSMUSG00000026196	12021	Bard1	protein_coding	MGI Symbol	1	BRCA1 associated RING domain 1 [Source:MGI Symbol;Acc:MGI:1328361]	0.67769	0.371298	0.984082	4.19225	4.902	0.000552107	0.00386286	-0.689847	1.59958	4.41494	3.7161	4.67201	3.96594	3.25798
ENSMUSG00000034773	217216	BC030867	protein_coding	MGI Symbol	5	cDNA sequence BC030867 [Source:MGI Symbol;Acc:MGI:2387601]	0.676676	0.357602	0.99575	3.82072	4.70013	0.000754247	0.00488643	-0.932316	1.59845	4.25104	3.62754	4.04397	3.36032	3.12249
ENSMUSG00000007207	20907	Stx1a	protein_coding	MGI Symbol	6	syntaxin 1A (brain) [Source:MGI Symbol;Acc:MGI:109355]	0.676265	0.178023	1.17451	1.80389	3.00813	0.012608	0.0421736	-3.2843	1.598	2.13079	1.45338	2.15627	1.47511	1.89935
ENSMUSG00000018012	170758	Rac3	protein_coding	MGI Symbol	3	Rac family small GTPase 3 [Source:MGI Symbol;Acc:MGI:2180784]	0.675616	0.20371	1.14752	2.27034	3.17296	0.0094675	0.0338546	-3.12214	1.59728	2.47649	1.80403	2.7741	2.02676	2.02376
ENSMUSG00000031808	26457	Slc27a1	protein_coding	MGI Symbol	9	solute carrier family 27 (fatty acid transporter), member 1 [Source:MGI Symbol;Acc:MGI:1347098]	0.674957	0.269499	1.08042	2.92173	3.68935	0.00390785	0.017383	-2.40129	1.59655	3.13743	2.42642	3.41431	2.70876	2.40806
ENSMUSG00000030545	18631	Pex11a	protein_coding	MGI Symbol	4	peroxisomal biogenesis factor 11 alpha [Source:MGI Symbol;Acc:MGI:1338788]	0.674558	0.258636	1.09048	2.42788	3.59441	0.00458991	0.0196436	-2.43534	1.59611	2.78931	2.0358	2.73901	2.14741	2.3382
ENSMUSG00000024354	20522	Slc23a1	protein_coding	MGI Symbol	4	solute carrier family 23 (nucleobase transporters), member 1 [Source:MGI Symbol;Acc:MGI:1341903]	0.674196	0.0408408	1.30755	1.15882	2.35917	0.039076	0.0992111	-4.21596	1.59571	1.33339	0.856927	1.68934	0.755609	1.40809
ENSMUSG00000024521	58801	Pmaip1	protein_coding	MGI Symbol	3	phorbol-12-myristate-13-acetate-induced protein 1 [Source:MGI Symbol;Acc:MGI:1930146]	0.674082	0.208246	1.13992	2.34916	3.207	0.00892518	0.0323589	-3.08426	1.59558	2.56457	1.85114	2.8418	2.13912	2.04938
ENSMUSG00000049562	381201	Ap5b1	protein_coding	MGI Symbol	3	adaptor-related protein complex 5, beta 1 subunit [Source:MGI Symbol;Acc:MGI:2685808]	0.674069	0.238967	1.10917	3.82192	3.43347	0.00604108	0.0240766	-3.08767	1.59557	4.40763	3.70332	3.8562	3.32055	2.21889
ENSMUSG00000053626	21892	Tll1	protein_coding	MGI Symbol	4	tolloid-like [Source:MGI Symbol;Acc:MGI:106923]	0.6719	0.00423863	1.33956	1.82054	2.23033	0.0488056	0.117589	-4.59923	1.59317	1.90024	1.09081	2.48747	1.80361	1.31153
ENSMUSG00000079657	328778	Rab26	protein_coding	MGI Symbol	5	RAB26, member RAS oncogene family [Source:MGI Symbol;Acc:MGI:2443284]	0.670655	0.233672	1.10764	2.39195	3.40137	0.00638313	0.0251366	-2.76011	1.5918	2.80609	1.95184	2.63789	2.172	2.19497
ENSMUSG00000044447	68813	Dock5	protein_coding	MGI Symbol	3	dedicator of cytokinesis 5 [Source:MGI Symbol;Acc:MGI:2652871]	0.67	0.479507	0.860494	6.2343	7.79497	1.16274e-05	0.000194695	3.08174	1.59107	6.49838	5.88585	6.64472	5.90826	4.93452
ENSMUSG00000041483	226442	Zfp281	protein_coding	MGI Symbol	2	zinc finger protein 281 [Source:MGI Symbol;Acc:MGI:3029290]	0.669339	0.475194	0.863485	5.49837	7.64082	1.3913e-05	0.000223615	2.97143	1.59034	5.8182	5.19549	5.8485	5.1313	4.85658
ENSMUSG00000036103	140792	Colec12	protein_coding	MGI Symbol	4	collectin sub-family member 12 [Source:MGI Symbol;Acc:MGI:2152907]	0.668514	0.415476	0.921552	6.11929	5.85524	0.000136862	0.00129208	0.460051	1.58943	6.61958	5.74873	6.27698	5.83186	3.86372
ENSMUSG00000069516	17105	Lyz2	protein_coding	MGI Symbol	1	lysozyme 2 [Source:MGI Symbol;Acc:MGI:96897]	0.66848	0.0813938	1.25557	2.41871	2.52352	0.0293712	0.0806963	-4.28623	1.5894	3.05094	2.37092	2.37771	1.87525	1.53208
ENSMUSG00000011256	11492	Adam19	protein_coding	MGI Symbol	4	a disintegrin and metallopeptidase domain 19 (meltrin beta) [Source:MGI Symbol;Acc:MGI:105377]	0.668212	0.383614	0.952811	4.58737	5.20358	0.000350205	0.00270875	-0.296138	1.5891	4.78438	4.17075	5.08209	4.31227	3.45568
ENSMUSG00000019832	67844	Rab32	protein_coding	MGI Symbol	2	RAB32, member RAS oncogene family [Source:MGI Symbol;Acc:MGI:1915094]	0.667984	0.343786	0.992182	4.17679	4.56642	0.000930314	0.00570026	-1.23428	1.58885	4.58172	3.63092	4.43775	4.05678	3.03137
ENSMUSG00000062070	18655	Pgk1	protein_coding	MGI Symbol	3	phosphoglycerate kinase 1 [Source:MGI Symbol;Acc:MGI:97555]	0.667668	0.490871	0.844465	9.11087	8.36961	6.09044e-06	0.000120383	3.68069	1.5885	9.51598	8.74108	9.37204	8.81435	5.21535
ENSMUSG00000071856	328949	Mcc	protein_coding	MGI Symbol	5	mutated in colorectal cancers [Source:MGI Symbol;Acc:MGI:96930]	0.667015	0.482783	0.851248	6.73646	8.02398	8.94889e-06	0.000159921	3.3273	1.58778	7.01636	6.45743	7.1254	6.34666	5.04823
ENSMUSG00000097660	NA	Gm26762	lincRNA	MGI Symbol	1	predicted gene, 26762 [Source:MGI Symbol;Acc:MGI:5477256]	0.666945	0.121155	1.21273	2.30143	2.70822	0.02128	0.0630925	-3.93363	1.58771	2.35255	1.9626	2.97592	1.91465	1.67203
ENSMUSG00000034595	76448	Ppp1r18	protein_coding	MGI Symbol	6	protein phosphatase 1, regulatory subunit 18 [Source:MGI Symbol;Acc:MGI:1923698]	0.666794	0.463459	0.870128	6.36908	7.26776	2.17187e-05	0.00031641	2.402	1.58754	6.72479	6.15118	6.67752	5.92282	4.66317
ENSMUSG00000032656	320253	2019-03-03	protein_coding	MGI Symbol	3	membrane-associated ring finger (C3HC4) 3 [Source:MGI Symbol;Acc:MGI:2443667]	0.66649	0.306513	1.02647	3.03368	4.10336	0.00196074	0.0102055	-1.72364	1.58721	3.30416	2.60882	3.44729	2.77447	2.70758
ENSMUSG00000003849	18104	Nqo1	protein_coding	MGI Symbol	1	NAD(P)H dehydrogenase, quinone 1 [Source:MGI Symbol;Acc:MGI:103187]	0.666424	0.463756	0.869091	6.30624	7.28763	2.1201e-05	0.000310127	2.43277	1.58713	6.68453	6.07633	6.5904	5.87369	4.67364
ENSMUSG00000024053	246707	Emilin2	protein_coding	MGI Symbol	11	elastin microfibril interfacer 2 [Source:MGI Symbol;Acc:MGI:2389136]	0.66611	0.377399	0.954821	4.15123	5.11332	0.000400775	0.00300791	-0.344786	1.58679	4.41494	3.68393	4.57089	3.93514	3.3971
ENSMUSG00000028796	54383	Phc2	protein_coding	MGI Symbol	12	polyhomeotic 2 [Source:MGI Symbol;Acc:MGI:1860454]	0.66599	0.453443	0.878538	7.16782	6.94436	3.23753e-05	0.000421198	1.93174	1.58666	7.3786	6.88071	7.62699	6.78497	4.48979
ENSMUSG00000018425	67487	Dhx40	protein_coding	MGI Symbol	4	DEAH (Asp-Glu-Ala-His) box polypeptide 40 [Source:MGI Symbol;Acc:MGI:1914737]	0.66563	0.343489	0.987771	4.76131	4.57938	0.000911488	0.00561038	-1.33901	1.58626	5.29181	4.34955	4.87146	4.53243	3.04025
ENSMUSG00000035021	217578	Baz1a	protein_coding	MGI Symbol	8	bromodomain adjacent to zinc finger domain 1A [Source:MGI Symbol;Acc:MGI:1309478]	0.665192	0.466334	0.86405	5.80598	7.41352	1.82155e-05	0.000275151	2.64515	1.58578	6.09284	5.40635	6.18954	5.53519	4.73956
ENSMUSG00000032261	212531	Sh3bgrl2	protein_coding	MGI Symbol	5	SH3 domain binding glutamic acid-rich protein like 2 [Source:MGI Symbol;Acc:MGI:1915350]	0.664796	0.423498	0.906094	4.51968	6.10598	9.68545e-05	0.000982235	1.07574	1.58534	4.81233	4.24319	4.89556	4.12764	4.01388
ENSMUSG00000003721	72999	Insig2	protein_coding	MGI Symbol	14	insulin induced gene 2 [Source:MGI Symbol;Acc:MGI:1920249]	0.664017	0.391064	0.93697	4.07006	5.39152	0.000265441	0.00219417	0.106699	1.58449	4.34778	3.80851	4.46215	3.66178	3.57603
ENSMUSG00000060733	69718	Ipmk	protein_coding	MGI Symbol	7	inositol polyphosphate multikinase [Source:MGI Symbol;Acc:MGI:1916968]	0.66368	0.433188	0.894171	4.94483	6.38151	6.68884e-05	0.000742343	1.38707	1.58412	5.35682	4.6385	5.18507	4.59893	4.17465
ENSMUSG00000034329	237911	Brip1	protein_coding	MGI Symbol	3	BRCA1 interacting protein C-terminal helicase 1 [Source:MGI Symbol;Acc:MGI:2442836]	0.66364	0.356022	0.971258	3.7107	4.78125	0.000664921	0.00442766	-0.773271	1.58407	4.06842	3.24649	4.0186	3.50929	3.17723
ENSMUSG00000061175	329679	Fnip2	protein_coding	MGI Symbol	6	folliculin interacting protein 2 [Source:MGI Symbol;Acc:MGI:2683054]	0.662782	0.429117	0.896448	5.55092	6.28631	7.59282e-05	0.000821077	1.15451	1.58313	5.76556	5.2689	6.00897	5.16027	4.1196
ENSMUSG00000063229	16828	Ldha	protein_coding	MGI Symbol	15	lactate dehydrogenase A [Source:MGI Symbol;Acc:MGI:96759]	0.662533	0.490306	0.834761	10.2177	8.52561	5.13974e-06	0.000106123	3.8539	1.58286	10.6156	9.85826	10.4809	9.91588	5.28906
ENSMUSG00000021950	11752	Anxa8	protein_coding	MGI Symbol	2	annexin A8 [Source:MGI Symbol;Acc:MGI:1201374]	0.662244	0.398541	0.925946	5.63901	5.56575	0.000206222	0.00179568	0.0800078	1.58254	6.1087	5.19207	5.82151	5.43377	3.68567
ENSMUSG00000063506	239027	Arhgap22	protein_coding	MGI Symbol	8	Rho GTPase activating protein 22 [Source:MGI Symbol;Acc:MGI:2443418]	0.661917	0.260048	1.06379	2.68875	3.65039	0.00417409	0.0183007	-2.40706	1.58218	2.92349	2.28775	3.13955	2.40423	2.37944
ENSMUSG00000032540	67469	Abhd5	protein_coding	MGI Symbol	8	abhydrolase domain containing 5 [Source:MGI Symbol;Acc:MGI:1914719]	0.661876	0.427769	0.895982	4.55618	6.26589	7.80331e-05	0.000838155	1.29734	1.58214	4.92284	4.20289	4.84696	4.25204	4.10772
ENSMUSG00000031355	11856	Arhgap6	protein_coding	MGI Symbol	7	Rho GTPase activating protein 6 [Source:MGI Symbol;Acc:MGI:1196332]	0.66186	0.283769	1.03995	2.84585	3.87962	0.00283917	0.0135087	-2.05497	1.58212	3.11517	2.42642	3.2558	2.58602	2.54681
ENSMUSG00000090115	224836	Usp49	protein_coding	MGI Symbol	4	ubiquitin specific peptidase 49 [Source:MGI Symbol;Acc:MGI:2685391]	0.661523	0.394155	0.92889	3.98657	5.48348	0.000232205	0.00197636	0.265974	1.58175	4.30711	3.70653	4.32693	3.60571	3.63413
ENSMUSG00000003934	13643	Efnb3	protein_coding	MGI Symbol	1	ephrin B3 [Source:MGI Symbol;Acc:MGI:109196]	0.661114	0.00641086	1.31582	0.877844	2.23796	0.0481693	0.116349	-4.34551	1.5813	1.22112	0.632609	1.18913	0.468511	1.31723
ENSMUSG00000006369	14114	Fbln1	protein_coding	MGI Symbol	3	fibulin 1 [Source:MGI Symbol;Acc:MGI:95487]	0.660697	0.385953	0.935441	4.20591	5.3296	0.000290654	0.00235776	-0.0197676	1.58085	4.63746	3.88125	4.41847	3.88644	3.53662
ENSMUSG00000052566	170833	Hook2	protein_coding	MGI Symbol	4	hook microtubule tethering protein 2 [Source:MGI Symbol;Acc:MGI:2181664]	0.660588	0.215648	1.10553	2.9205	3.2904	0.00772689	0.0291485	-3.09794	1.58073	3.44649	2.76459	3.00574	2.4652	2.112
ENSMUSG00000021939	13030	Ctsb	protein_coding	MGI Symbol	3	cathepsin B [Source:MGI Symbol;Acc:MGI:88561]	0.660359	0.475526	0.845192	8.05069	7.91811	1.00933e-05	0.000174927	3.1546	1.58048	8.45842	7.7714	8.30151	7.67142	4.99597
ENSMUSG00000022382	22422	Wnt7b	protein_coding	MGI Symbol	6	wingless-type MMTV integration site family, member 7B [Source:MGI Symbol;Acc:MGI:98962]	0.660145	0.128169	1.19212	2.12005	2.75022	0.0197748	0.0595652	-3.81476	1.58024	2.47649	2.11514	2.40034	1.48823	1.70389
ENSMUSG00000024118	72016	Tedc2	protein_coding	MGI Symbol	5	tubulin epsilon and delta complex 2 [Source:MGI Symbol;Acc:MGI:1919266]	0.65949	0.335452	0.983528	3.41265	4.51058	0.00101626	0.00613517	-1.1411	1.57952	3.6584	3.05353	3.84387	3.09479	2.993
ENSMUSG00000057531	94245	Dtnbp1	protein_coding	MGI Symbol	11	dystrobrevin binding protein 1 [Source:MGI Symbol;Acc:MGI:2137586]	0.658332	0.453521	0.863143	5.29452	7.1238	2.59025e-05	0.000358439	2.33812	1.57826	5.57806	4.94575	5.67491	4.97936	4.58666
ENSMUSG00000015879	58227	Fam184b	protein_coding	MGI Symbol	2	family with sequence similarity 184, member B [Source:MGI Symbol;Acc:MGI:2442958]	0.657565	0.0543115	1.26082	1.27346	2.41579	0.0354225	0.0923066	-4.15239	1.57742	1.60028	0.761507	1.61389	1.11818	1.45072
ENSMUSG00000028367	22166	Txn1	protein_coding	MGI Symbol	1	thioredoxin 1 [Source:MGI Symbol;Acc:MGI:98874]	0.656907	0.43975	0.874064	7.4694	6.70425	4.39061e-05	0.000536671	1.5959	1.5767	7.74532	6.99656	7.85197	7.28376	4.35748
ENSMUSG00000030284	171508	Creld1	protein_coding	MGI Symbol	6	cysteine-rich with EGF-like domains 1 [Source:MGI Symbol;Acc:MGI:2152539]	0.656747	0.190945	1.12255	3.51309	3.12476	0.0102932	0.0360789	-3.54926	1.57652	4.0117	3.5368	3.62113	2.88272	1.98745
ENSMUSG00000037260	52120	Hgsnat	protein_coding	MGI Symbol	4	heparan-alpha-glucosaminide N-acetyltransferase [Source:MGI Symbol;Acc:MGI:1196297]	0.656409	0.381398	0.931421	6.0351	5.28986	0.000308172	0.00246641	-0.392654	1.57615	6.16993	5.67209	6.5712	5.7272	3.51121
ENSMUSG00000006360	12925	Crip1	protein_coding	MGI Symbol	6	cysteine-rich protein 1 (intestinal) [Source:MGI Symbol;Acc:MGI:88501]	0.656	0.284054	1.02795	2.86215	3.9088	0.00270442	0.0130273	-2.01032	1.57571	3.23564	2.4572	3.13955	2.61621	2.56793
ENSMUSG00000036661	105841	Dennd3	protein_coding	MGI Symbol	7	DENN/MADD domain containing 3 [Source:MGI Symbol;Acc:MGI:2146009]	0.655825	0.177574	1.13408	2.18076	3.03915	0.0119451	0.0405517	-3.33288	1.57552	2.57113	2.04596	2.42262	1.68332	1.92281
ENSMUSG00000029840	14489	Mtpn	protein_coding	MGI Symbol	2	myotrophin [Source:MGI Symbol;Acc:MGI:99445]	0.65568	0.44871	0.86265	7.24996	7.0211	2.94157e-05	0.000392301	2.0313	1.57536	7.4577	6.8994	7.70178	6.94097	4.53142
ENSMUSG00000024812	21873	Tjp2	protein_coding	MGI Symbol	7	tight junction protein 2 [Source:MGI Symbol;Acc:MGI:1341872]	0.655483	0.396379	0.914587	4.13683	5.60669	0.000194467	0.00170992	0.419303	1.57514	4.43305	3.85259	4.49932	3.76237	3.71115
ENSMUSG00000031799	326618	Tpm4	protein_coding	MGI Symbol	2	tropomyosin 4 [Source:MGI Symbol;Acc:MGI:2449202]	0.654735	0.485276	0.824194	8.0041	8.56291	4.93706e-06	0.000102676	3.92255	1.57433	8.38379	7.6648	8.27784	7.68999	5.30653
ENSMUSG00000028896	100088	Rcc1	protein_coding	MGI Symbol	8	regulator of chromosome condensation 1 [Source:MGI Symbol;Acc:MGI:1913989]	0.654676	0.442116	0.867236	5.45623	6.82597	3.75889e-05	0.000473354	1.9169	1.57426	5.70796	5.08774	5.86792	5.16129	4.42494
ENSMUSG00000022978	66578	Mis18a	protein_coding	MGI Symbol	3	MIS18 kinetochore protein A [Source:MGI Symbol;Acc:MGI:1913828]	0.654524	0.25463	1.05442	2.8522	3.62744	0.00433959	0.0188542	-2.49256	1.5741	3.32371	2.52414	3.00574	2.5552	2.36255
ENSMUSG00000025089	14585	Gfra1	protein_coding	MGI Symbol	9	glial cell line derived neurotrophic factor family receptor alpha 1 [Source:MGI Symbol;Acc:MGI:1100842]	0.654333	0.318733	0.989932	3.57143	4.32113	0.00137589	0.00778551	-1.49807	1.57389	4.03324	3.20176	3.74123	3.30951	2.86142
ENSMUSG00000023456	21991	Tpi1	protein_coding	MGI Symbol	6	triosephosphate isomerase 1 [Source:MGI Symbol;Acc:MGI:98797]	0.65423	0.468275	0.840185	9.35407	7.79728	1.15965e-05	0.000194404	2.98777	1.57378	9.77604	9.05176	9.58489	9.00357	4.93567
ENSMUSG00000021567	72293	Nkd2	protein_coding	MGI Symbol	5	naked cuticle 2 [Source:MGI Symbol;Acc:MGI:1919543]	0.654119	0.11223	1.19601	2.23682	2.67526	0.0225407	0.0659852	-3.97452	1.57365	2.41949	2.21757	2.72115	1.58907	1.64703
ENSMUSG00000025353	66844	Ormdl2	protein_coding	MGI Symbol	4	ORM1-like 2 (S. cerevisiae) [Source:MGI Symbol;Acc:MGI:1914094]	0.654067	0.249196	1.05894	2.66191	3.58035	0.00470091	0.0199757	-2.52123	1.5736	2.88189	2.31321	3.11923	2.33332	2.32782
ENSMUSG00000044330	NA	Gm9790	processed_pseudogene	MGI Symbol	1	predicted gene 9790 [Source:MGI Symbol;Acc:MGI:3704221]	0.65401	0.0746605	1.23336	1.64356	2.50187	0.0304998	0.0829081	-4.10489	1.57354	1.92092	1.03069	2.04577	1.57684	1.5157
ENSMUSG00000026604	19250	Ptpn14	protein_coding	MGI Symbol	6	protein tyrosine phosphatase, non-receptor type 14 [Source:MGI Symbol;Acc:MGI:102467]	0.652237	0.440939	0.863535	8.49957	6.84118	3.68715e-05	0.000467408	1.75838	1.5716	8.69878	8.11883	8.95499	8.22566	4.43331
ENSMUSG00000036246	78816	Gmip	protein_coding	MGI Symbol	9	Gem-interacting protein [Source:MGI Symbol;Acc:MGI:1926066]	0.652028	0.336981	0.967075	3.43875	4.58681	0.000900886	0.00556509	-1.02265	1.57137	3.7334	3.03325	3.80623	3.18213	3.04533
ENSMUSG00000005718	83383	Tfap4	protein_coding	MGI Symbol	3	transcription factor AP4 [Source:MGI Symbol;Acc:MGI:103239]	0.651707	0.360035	0.943379	3.62782	4.95197	0.000511538	0.00366296	-0.479197	1.57103	3.94763	3.34029	3.95887	3.26448	3.29112
ENSMUSG00000091993	NA	B930036N10Rik	antisense	MGI Symbol	2	RIKEN cDNA B930036N10 gene [Source:MGI Symbol;Acc:MGI:3702496]	0.651625	0.287201	1.01605	3.07783	3.96288	0.00247203	0.0122028	-1.97599	1.57094	3.50246	2.83659	3.28041	2.69185	2.60695
ENSMUSG00000074825	73338	Itpripl1	protein_coding	MGI Symbol	3	inositol 1,4,5-triphosphate receptor interacting protein-like 1 [Source:MGI Symbol;Acc:MGI:1920588]	0.651436	0.385283	0.917589	4.02653	5.42451	0.000252969	0.00211052	0.166676	1.57073	4.33435	3.75688	4.37057	3.64431	3.59693
ENSMUSG00000026094	98267	Stk17b	protein_coding	MGI Symbol	3	serine/threonine kinase 17b (apoptosis-inducing) [Source:MGI Symbol;Acc:MGI:2138162]	0.650812	0.302447	0.999177	3.23527	4.14039	0.00184532	0.00975333	-1.71514	1.57005	3.53636	3.05353	3.58207	2.76911	2.73393
ENSMUSG00000031367	108012	Ap1s2	protein_coding	MGI Symbol	4	adaptor-related protein complex 1, sigma 2 subunit [Source:MGI Symbol;Acc:MGI:1889383]	0.65	0.360207	0.939794	3.93375	4.97102	0.000496916	0.00358149	-0.521547	1.56917	4.21799	3.48919	4.31209	3.71574	3.30372
ENSMUSG00000056904	NA	Gm5620	processed_pseudogene	MGI Symbol	1	predicted gene 5620 [Source:MGI Symbol;Acc:MGI:3647798]	0.646603	0.0760665	1.21714	1.6805	2.51174	0.02998	0.0818986	-4.0992	1.56548	1.88978	1.58463	2.12943	1.11818	1.52317
ENSMUSG00000057706	108797	Mex3b	protein_coding	MGI Symbol	1	mex3 RNA binding family member B [Source:MGI Symbol;Acc:MGI:1918252]	0.64612	0.411794	0.880447	5.67105	6.11099	9.61952e-05	0.000976929	0.886107	1.56495	5.87826	5.27214	6.12221	5.41156	4.01685
ENSMUSG00000062210	106869	Tnfaip8	protein_coding	MGI Symbol	13	tumor necrosis factor, alpha-induced protein 8 [Source:MGI Symbol;Acc:MGI:2147191]	0.645409	0.399192	0.891626	4.26796	5.80948	0.000145911	0.00135875	0.694243	1.56418	4.57847	3.93143	4.60539	3.95654	3.83591
ENSMUSG00000003352	12297	Cacnb3	protein_coding	MGI Symbol	7	calcium channel, voltage-dependent, beta 3 subunit [Source:MGI Symbol;Acc:MGI:103307]	0.643889	0.205939	1.08184	3.51473	3.25842	0.00816568	0.030349	-3.31581	1.56254	4.03086	3.46668	3.59193	2.96945	2.08801
ENSMUSG00000052353	80982	Cemip	protein_coding	MGI Symbol	5	cell migration inducing protein, hyaluronan binding [Source:MGI Symbol;Acc:MGI:2443629]	0.643309	0.390532	0.896085	4.24649	5.64031	0.000185349	0.00164535	0.446143	1.56191	4.53049	3.96126	4.61025	3.88396	3.73201
ENSMUSG00000033430	57321	Terf2ip	protein_coding	MGI Symbol	2	telomeric repeat binding factor 2, interacting protein [Source:MGI Symbol;Acc:MGI:1929871]	0.643189	0.311877	0.974501	3.97952	4.30251	0.00141786	0.00794501	-1.62794	1.56178	4.14734	3.54399	4.48615	3.74062	2.84837
ENSMUSG00000026303	171531	Mlph	protein_coding	MGI Symbol	3	melanophilin [Source:MGI Symbol;Acc:MGI:2176380]	0.643163	0.0564814	1.22984	1.36275	2.42962	0.034582	0.0908283	-4.15266	1.56175	1.58739	1.14853	1.7956	0.919495	1.46115
ENSMUSG00000026942	22030	Traf2	protein_coding	MGI Symbol	3	TNF receptor-associated factor 2 [Source:MGI Symbol;Acc:MGI:101835]	0.642729	0.396031	0.889427	4.46296	5.77408	0.000153352	0.00141883	0.600786	1.56128	4.75444	4.06232	4.82203	4.21307	3.81431
ENSMUSG00000019088	69537	Dnase1l1	protein_coding	MGI Symbol	6	deoxyribonuclease 1-like 1 [Source:MGI Symbol;Acc:MGI:109628]	0.641964	0.134482	1.14945	1.90722	2.80356	0.0180155	0.0554413	-3.66512	1.56045	2.33724	1.4836	2.10208	1.70595	1.74435
ENSMUSG00000018920	66102	Cxcl16	protein_coding	MGI Symbol	3	chemokine (C-X-C motif) ligand 16 [Source:MGI Symbol;Acc:MGI:1932682]	0.641748	0.0744763	1.20902	1.4143	2.50723	0.0302164	0.0823719	-4.03729	1.56022	1.79212	1.01008	1.67084	1.18414	1.51976
ENSMUSG00000061731	14042	Ext1	protein_coding	MGI Symbol	4	exostoses (multiple) 1 [Source:MGI Symbol;Acc:MGI:894663]	0.639026	0.457192	0.820859	6.60282	7.7887	1.17121e-05	0.000195656	3.04639	1.55728	6.85913	6.28534	6.98834	6.27846	4.93137
ENSMUSG00000022971	15976	Ifnar2	protein_coding	MGI Symbol	5	interferon (alpha and beta) receptor 2 [Source:MGI Symbol;Acc:MGI:1098243]	0.639015	0.416544	0.861487	5.05191	6.36586	6.82916e-05	0.000754996	1.34555	1.55727	5.41722	4.80627	5.3173	4.66683	4.16563
ENSMUSG00000028163	18033	Nfkb1	protein_coding	MGI Symbol	10	nuclear factor of kappa light polypeptide gene enhancer in B cells 1, p105 [Source:MGI Symbol;Acc:MGI:97312]	0.637669	0.468661	0.806677	6.6621	8.36198	6.14163e-06	0.000121061	3.7343	1.55581	6.99183	6.34621	6.96955	6.3408	5.21172
ENSMUSG00000042462	66422	Dctpp1	protein_coding	MGI Symbol	1	dCTP pyrophosphatase 1 [Source:MGI Symbol;Acc:MGI:1913672]	0.637602	0.373305	0.901899	4.33314	5.3466	0.000283486	0.00230736	-0.0214296	1.55574	4.71649	3.92869	4.58083	4.10653	3.54747
ENSMUSG00000021196	56421	Pfkp	protein_coding	MGI Symbol	13	phosphofructokinase, platelet [Source:MGI Symbol;Acc:MGI:1891833]	0.637112	0.428408	0.845817	6.34974	6.76558	4.0591e-05	0.000503285	1.7347	1.55521	6.77607	6.00326	6.5549	6.06474	4.39157
ENSMUSG00000059714	14251	Flot1	protein_coding	MGI Symbol	11	flotillin 1 [Source:MGI Symbol;Acc:MGI:1100500]	0.636751	0.378652	0.894851	4.87178	5.46767	0.000237585	0.00201379	0.0555204	1.55482	5.2928	4.65518	5.06979	4.46934	3.62418
ENSMUSG00000071454	13528	Dtnb	protein_coding	MGI Symbol	25	dystrobrevin, beta [Source:MGI Symbol;Acc:MGI:1203728]	0.63663	0.427581	0.845679	5.56423	6.7493	4.14436e-05	0.000511803	1.79736	1.55469	5.8106	5.28935	5.9603	5.19668	4.38254
ENSMUSG00000052056	228913	Zfp217	protein_coding	MGI Symbol	5	zinc finger protein 217 [Source:MGI Symbol;Acc:MGI:2685408]	0.636461	0.357855	0.915068	4.22992	5.06292	0.000432344	0.00320462	-0.443028	1.55451	4.48607	4.02941	4.6151	3.78911	3.36417
ENSMUSG00000024805	76073	Pcgf5	protein_coding	MGI Symbol	11	polycomb group ring finger 5 [Source:MGI Symbol;Acc:MGI:1923505]	0.635288	0.334791	0.935785	3.49954	4.68544	0.000771743	0.00495061	-0.877694	1.55325	3.82952	3.19264	3.80199	3.17403	3.11253
ENSMUSG00000021483	105278	Cdk20	protein_coding	MGI Symbol	9	cyclin-dependent kinase 20 [Source:MGI Symbol;Acc:MGI:2145349]	0.63426	0.182572	1.08595	2.18942	3.11206	0.0105227	0.0367308	-3.20908	1.55214	2.58416	1.89677	2.41153	1.86523	1.97787
ENSMUSG00000068394	99100	Cep152	protein_coding	MGI Symbol	1	centrosomal protein 152 [Source:MGI Symbol;Acc:MGI:2139083]	0.633818	0.340103	0.927534	3.591	4.78254	0.000663593	0.00442474	-0.74299	1.55167	3.91964	3.30265	3.89257	3.24915	3.1781
ENSMUSG00000041548	80888	Hspb8	protein_coding	MGI Symbol	2	heat shock protein 8 [Source:MGI Symbol;Acc:MGI:2135756]	0.633809	0.331353	0.936266	4.15522	4.64425	0.000823116	0.00518947	-1.10171	1.55166	4.44024	3.65103	4.51755	4.01208	3.08454
ENSMUSG00000037568	226841	Vash2	protein_coding	MGI Symbol	3	vasohibin 2 [Source:MGI Symbol;Acc:MGI:2444826]	0.633306	0.211858	1.05475	2.52208	3.33035	0.00721254	0.0276588	-2.91946	1.55112	2.8713	2.35467	2.79132	2.07101	2.14191
ENSMUSG00000021182	68339	Ccdc88c	protein_coding	MGI Symbol	8	coiled-coil domain containing 88C [Source:MGI Symbol;Acc:MGI:1915589]	0.632631	0.232747	1.03252	2.85922	3.5062	0.00533424	0.0219708	-2.70343	1.55039	3.03679	2.58811	3.34016	2.47182	2.27293
ENSMUSG00000025358	12566	Cdk2	protein_coding	MGI Symbol	7	cyclin-dependent kinase 2 [Source:MGI Symbol;Acc:MGI:104772]	0.631708	0.405942	0.857474	5.53623	6.20123	8.51226e-05	0.000896839	1.0343	1.5494	5.82232	5.08897	5.88807	5.34553	4.06996
ENSMUSG00000028771	19248	Ptpn12	protein_coding	MGI Symbol	7	protein tyrosine phosphatase, non-receptor type 12 [Source:MGI Symbol;Acc:MGI:104673]	0.63153	0.45074	0.81232	6.01183	7.74175	1.2367e-05	0.000203283	3.03634	1.54921	6.30981	5.67291	6.3471	5.71748	4.90774
ENSMUSG00000050271	244418	Prag1	protein_coding	MGI Symbol	3	PEAK1 related kinase activating pseudokinase 1 [Source:MGI Symbol;Acc:MGI:1196223]	0.631377	0.354429	0.908324	4.18469	5.05256	0.000439156	0.00324112	-0.449168	1.54904	4.39844	3.84388	4.61993	3.8765	3.35738
ENSMUSG00000031527	67276	Eri1	protein_coding	MGI Symbol	4	exoribonuclease 1 [Source:MGI Symbol;Acc:MGI:1914526]	0.62926	0.401524	0.856995	5.11817	6.12377	9.45383e-05	0.000966306	0.98849	1.54677	5.41904	4.69123	5.45203	4.91039	4.02439
ENSMUSG00000043572	230577	Pars2	protein_coding	MGI Symbol	4	prolyl-tRNA synthetase (mitochondrial)(putative) [Source:MGI Symbol;Acc:MGI:2386296]	0.628992	0.144557	1.11343	1.99978	2.8776	0.0158309	0.0501278	-3.56357	1.54649	2.39752	1.77989	2.2085	1.61322	1.8005
ENSMUSG00000024952	56613	Rps6ka4	protein_coding	MGI Symbol	8	ribosomal protein S6 kinase, polypeptide 4 [Source:MGI Symbol;Acc:MGI:1930076]	0.628289	0.433389	0.823188	5.79717	7.14445	2.52523e-05	0.000352844	2.29654	1.54573	6.0791	5.54444	6.14501	5.42014	4.5977
ENSMUSG00000028980	100198	H6pd	protein_coding	MGI Symbol	4	hexose-6-phosphate dehydrogenase (glucose 1-dehydrogenase) [Source:MGI Symbol;Acc:MGI:2140356]	0.627843	0.367936	0.88775	6.92558	5.35369	0.000280553	0.00229267	-0.359893	1.54525	7.3388	6.79822	7.13597	6.42931	3.55199
ENSMUSG00000041736	12257	Tspo	protein_coding	MGI Symbol	2	translocator protein [Source:MGI Symbol;Acc:MGI:88222]	0.627636	0.357918	0.897354	4.37335	5.15725	0.000375254	0.00285368	-0.32527	1.54503	4.66378	3.92043	4.72002	4.18917	3.42568
ENSMUSG00000044629	380686	Cnrip1	protein_coding	MGI Symbol	3	cannabinoid receptor interacting protein 1 [Source:MGI Symbol;Acc:MGI:1917505]	0.627467	0.0111076	1.24383	1.47359	2.2562	0.0466809	0.113623	-4.46863	1.54485	2.02967	1.20403	1.49275	1.16793	1.33086
ENSMUSG00000096954	NA	Gdap10	lincRNA	MGI Symbol	1	ganglioside-induced differentiation-associated-protein 10 [Source:MGI Symbol;Acc:MGI:1338008]	0.627411	0.202068	1.05275	2.57245	3.26913	0.0080159	0.0299709	-3.03838	1.54479	2.75516	2.29628	3.04218	2.19618	2.09605
ENSMUSG00000032849	239273	Abcc4	protein_coding	MGI Symbol	6	ATP-binding cassette, sub-family C (CFTR/MRP), member 4 [Source:MGI Symbol;Acc:MGI:2443111]	0.62711	0.449421	0.8048	6.66478	7.82172	1.12739e-05	0.000190382	3.08345	1.54447	6.92716	6.36865	7.03157	6.33173	4.94793
ENSMUSG00000031861	53978	Lpar2	protein_coding	MGI Symbol	2	lysophosphatidic acid receptor 2 [Source:MGI Symbol;Acc:MGI:1858422]	0.627085	0.173434	1.08074	3.21207	3.06355	0.0114486	0.0392093	-3.57569	1.54444	3.71279	3.17423	3.2865	2.67474	1.94125
ENSMUSG00000030584	29861	Dpf1	protein_coding	MGI Symbol	11	D4, zinc and double PHD fingers family 1 [Source:MGI Symbol;Acc:MGI:1352748]	0.625575	0.20249	1.04866	2.47064	3.27697	0.00790816	0.0296825	-2.99727	1.54283	2.69038	2.10546	2.89854	2.18817	2.10192
ENSMUSG00000041774	69101	Ydjc	protein_coding	MGI Symbol	9	YdjC homolog (bacterial) [Source:MGI Symbol;Acc:MGI:1916351]	0.624813	0.0691621	1.18046	1.48948	2.49212	0.0310218	0.0839017	-4.08189	1.54201	1.72313	1.22206	1.89456	1.11818	1.50833
ENSMUSG00000039782	231207	Cpeb2	protein_coding	MGI Symbol	7	cytoplasmic polyadenylation element binding protein 2 [Source:MGI Symbol;Acc:MGI:2442640]	0.624695	0.363065	0.886325	4.11208	5.29177	0.000307307	0.0024615	-0.0583026	1.54188	4.42221	3.86699	4.42401	3.73513	3.51243
ENSMUSG00000051510	17134	Mafg	protein_coding	MGI Symbol	5	v-maf musculoaponeurotic fibrosarcoma oncogene family, protein G (avian) [Source:MGI Symbol;Acc:MGI:96911]	0.623676	0.431101	0.816251	6.70283	7.1776	2.42451e-05	0.000342438	2.2617	1.5408	6.92653	6.37118	7.1066	6.40704	4.61538
ENSMUSG00000037315	382207	Jade3	protein_coding	MGI Symbol	4	jade family PHD finger 3 [Source:MGI Symbol;Acc:MGI:2148019]	0.623117	0.347699	0.898534	4.0284	5.01416	0.000465413	0.00339192	-0.475929	1.5402	4.41676	3.69689	4.25114	3.74881	3.33216
ENSMUSG00000020649	20135	Rrm2	protein_coding	MGI Symbol	4	ribonucleotide reductase M2 [Source:MGI Symbol;Acc:MGI:98181]	0.622809	0.399201	0.846418	7.52441	6.17287	8.8448e-05	0.000920398	0.846248	1.53987	7.98287	7.1945	7.6843	7.23597	4.05331
ENSMUSG00000032688	240354	Malt1	protein_coding	MGI Symbol	13	MALT1 paracaspase [Source:MGI Symbol;Acc:MGI:2445027]	0.622483	0.164614	1.08035	2.98047	3.01305	0.0125004	0.0419308	-3.5976	1.53952	3.12857	2.92181	3.4742	2.39729	1.90308
ENSMUSG00000015659	321007	Serac1	protein_coding	MGI Symbol	5	serine active site containing 1 [Source:MGI Symbol;Acc:MGI:2447813]	0.621467	0.151463	1.09147	2.36675	2.93046	0.0144357	0.0467931	-3.57051	1.53844	2.50417	1.9839	2.89057	2.08834	1.84056
ENSMUSG00000026946	64685	Nmi	protein_coding	MGI Symbol	6	N-myc (and STAT) interactor [Source:MGI Symbol;Acc:MGI:1928368]	0.620514	0.0343541	1.20667	2.07434	2.34615	0.0399667	0.100883	-4.48713	1.53742	2.61622	2.06607	2.0882	1.52688	1.3983
ENSMUSG00000050931	74442	Sgms2	protein_coding	MGI Symbol	4	sphingomyelin synthase 2 [Source:MGI Symbol;Acc:MGI:1921692]	0.61995	0.358569	0.881331	6.19155	5.25658	0.000323712	0.00255311	-0.460994	1.53682	6.35611	5.75029	6.65828	6.00154	3.48984
ENSMUSG00000016918	240725	Sulf1	protein_coding	MGI Symbol	10	sulfatase 1 [Source:MGI Symbol;Acc:MGI:2138563]	0.619659	0.40469	0.834629	6.41981	6.38847	6.62747e-05	0.000736671	1.20565	1.53651	6.65936	5.99279	6.8049	6.22217	4.17865
ENSMUSG00000047648	71865	Fbxo30	protein_coding	MGI Symbol	2	F-box protein 30 [Source:MGI Symbol;Acc:MGI:1919115]	0.619634	0.384457	0.854811	4.67069	5.8393	0.000139943	0.00131684	0.655113	1.53649	4.91642	4.36383	5.05382	4.34868	3.85405
ENSMUSG00000022433	27373	Csnk1e	protein_coding	MGI Symbol	14	casein kinase 1, epsilon [Source:MGI Symbol;Acc:MGI:1351660]	0.618766	0.369374	0.868158	5.39159	5.49875	0.000227129	0.00194259	0.0133684	1.53556	5.59988	4.95656	5.81626	5.19368	3.64373
ENSMUSG00000033967	381845	Rnf225	protein_coding	MGI Symbol	1	ring finger protein 225 [Source:MGI Symbol;Acc:MGI:1924198]	0.61856	0.0506258	1.18649	1.57152	2.41381	0.0355441	0.09249	-4.23349	1.53534	1.8144	1.05101	1.97215	1.44852	1.44923
ENSMUSG00000032567	66595	Aste1	protein_coding	MGI Symbol	11	asteroid homolog 1 [Source:MGI Symbol;Acc:MGI:1913845]	0.61775	0.241469	0.994031	2.89146	3.63849	0.0042591	0.0185939	-2.48367	1.53448	3.20224	2.44956	3.20529	2.70876	2.37068
ENSMUSG00000006651	11803	Aplp1	protein_coding	MGI Symbol	5	amyloid beta (A4) precursor-like protein 1 [Source:MGI Symbol;Acc:MGI:88046]	0.616412	0.00442895	1.2284	1.3338	2.2323	0.0486407	0.117251	-4.47002	1.53306	1.68736	1.27485	1.57463	0.798359	1.313
ENSMUSG00000027716	22065	Trpc3	protein_coding	MGI Symbol	5	transient receptor potential cation channel, subfamily C, member 3 [Source:MGI Symbol;Acc:MGI:109526]	0.61594	0.167797	1.06408	2.352	3.04608	0.0118018	0.0401697	-3.36652	1.53256	2.53133	2.01526	2.81678	2.04462	1.92805
ENSMUSG00000052584	72661	Serp2	protein_coding	MGI Symbol	5	stress-associated endoplasmic reticulum protein family member 2 [Source:MGI Symbol;Acc:MGI:1919911]	0.614746	0.0938785	1.13561	2.0565	2.6157	0.0250105	0.0712244	-4.02629	1.53129	2.33724	1.46857	2.41153	2.00867	1.60188
ENSMUSG00000021583	80898	Erap1	protein_coding	MGI Symbol	6	endoplasmic reticulum aminopeptidase 1 [Source:MGI Symbol;Acc:MGI:1933403]	0.614468	0.335544	0.893392	4.53336	4.8824	0.000568947	0.0039537	-0.798542	1.53099	4.96827	4.30371	4.69049	4.17099	3.24493
ENSMUSG00000027997	12368	Casp6	protein_coding	MGI Symbol	4	caspase 6 [Source:MGI Symbol;Acc:MGI:1312921]	0.614422	0.23946	0.989385	2.79209	3.63161	0.00430906	0.0187663	-2.46968	1.53095	3.11965	2.56003	3.07067	2.418	2.36562
ENSMUSG00000040189	211535	Ccdc114	protein_coding	MGI Symbol	7	coiled-coil domain containing 114 [Source:MGI Symbol;Acc:MGI:2446120]	0.614194	0.102714	1.12567	2.23301	2.66132	0.0230962	0.0672002	-3.99683	1.5307	2.32177	1.83951	2.80835	1.96242	1.63646
ENSMUSG00000039842	244329	Mcph1	protein_coding	MGI Symbol	6	microcephaly, primary autosomal recessive 1 [Source:MGI Symbol;Acc:MGI:2443308]	0.613695	0.350719	0.876672	4.06222	5.17197	0.000367096	0.0028095	-0.233991	1.53017	4.33049	3.78141	4.41292	3.72408	3.43522
ENSMUSG00000028480	384009	Glipr2	protein_coding	MGI Symbol	2	GLI pathogenesis-related 2 [Source:MGI Symbol;Acc:MGI:1917770]	0.613544	0.389103	0.837985	5.02681	6.05847	0.000103344	0.00103272	0.909728	1.53001	5.32614	4.62501	5.34527	4.81081	3.98572
ENSMUSG00000048644	330695	Ctxn1	protein_coding	MGI Symbol	1	cortexin 1 [Source:MGI Symbol;Acc:MGI:88566]	0.613427	0.122874	1.10398	1.88631	2.77138	0.0190572	0.0577795	-3.71527	1.52989	2.20856	1.66593	2.1695	1.50123	1.71994
ENSMUSG00000059674	239096	Cdh24	protein_coding	MGI Symbol	2	cadherin-like 24 [Source:MGI Symbol;Acc:MGI:1928330]	0.612255	0.306586	0.917924	3.4696	4.43916	0.00113857	0.00670986	-1.27572	1.52865	3.76234	3.21081	3.78918	3.11607	2.94364
ENSMUSG00000029672	27999	Fam3c	protein_coding	MGI Symbol	6	family with sequence similarity 3, member C [Source:MGI Symbol;Acc:MGI:107892]	0.611963	0.375937	0.847988	5.38114	5.74628	0.000159479	0.00146232	0.389404	1.52834	5.75912	4.9579	5.61086	5.19668	3.7973
ENSMUSG00000030595	18036	Nfkbib	protein_coding	MGI Symbol	3	nuclear factor of kappa light polypeptide gene enhancer in B cells inhibitor, beta [Source:MGI Symbol;Acc:MGI:104752]	0.60917	0.353797	0.864542	4.69663	5.2867	0.000309616	0.0024697	-0.190533	1.52538	4.98064	4.53048	5.01951	4.25587	3.50918
ENSMUSG00000043091	22146	Tuba1c	protein_coding	MGI Symbol	2	tubulin, alpha 1C [Source:MGI Symbol;Acc:MGI:1095409]	0.608957	0.205601	1.01231	6.85414	3.34594	0.00702145	0.0270854	-3.72336	1.52516	6.94967	6.22625	7.37682	6.86382	2.15357
ENSMUSG00000024174	72836	Pot1b	protein_coding	MGI Symbol	5	protection of telomeres 1B [Source:MGI Symbol;Acc:MGI:1920086]	0.608796	0.153722	1.06387	2.1188	2.9649	0.0135945	0.0446716	-3.44501	1.52499	2.46245	1.77989	2.37771	1.85514	1.86664
ENSMUSG00000038524	319262	Fchsd1	protein_coding	MGI Symbol	10	FCH and double SH3 domains 1 [Source:MGI Symbol;Acc:MGI:2441771]	0.608683	0.268003	0.949362	3.14475	3.95973	0.00248498	0.0122331	-1.99931	1.52487	3.39936	2.89396	3.50585	2.77981	2.60468
ENSMUSG00000052310	30791	Slc39a1	protein_coding	MGI Symbol	1	solute carrier family 39 (zinc transporter), member 1 [Source:MGI Symbol;Acc:MGI:1353474]	0.608601	0.426956	0.790246	6.90963	7.42554	1.7955e-05	0.000272362	2.5727	1.52478	7.25957	6.66614	7.16641	6.5464	4.74581
ENSMUSG00000005447	18476	Pafah1b3	protein_coding	MGI Symbol	7	platelet-activating factor acetylhydrolase, isoform 1b, subunit 3 [Source:MGI Symbol;Acc:MGI:108414]	0.608401	0.28252	0.934282	3.43447	4.13762	0.00185369	0.00979005	-1.77287	1.52457	3.81302	3.04849	3.65446	3.22193	2.73196
ENSMUSG00000022864	67102	D16Ertd472e	protein_coding	MGI Symbol	8	DNA segment, Chr 16, ERATO Doi 472, expressed [Source:MGI Symbol;Acc:MGI:1196400]	0.607928	0.293444	0.922411	3.61613	4.28424	0.00146035	0.00813508	-1.571	1.52407	3.81578	3.30265	4.04397	3.3021	2.83554
ENSMUSG00000048285	319710	Frmd6	protein_coding	MGI Symbol	4	FERM domain containing 6 [Source:MGI Symbol;Acc:MGI:2442579]	0.607868	0.397572	0.818164	6.38	6.40617	6.47405e-05	0.000725801	1.23374	1.52401	6.57419	6.03676	6.80013	6.10892	4.18882
ENSMUSG00000027132	72425	Katnbl1	protein_coding	MGI Symbol	2	katanin p80 subunit B like 1 [Source:MGI Symbol;Acc:MGI:1919675]	0.607794	0.192443	1.02315	2.95569	3.2431	0.00838474	0.0309627	-3.18839	1.52393	3.10617	2.49477	3.45271	2.76911	2.07651
ENSMUSG00000028437	67123	Ubap1	protein_coding	MGI Symbol	5	ubiquitin-associated protein 1 [Source:MGI Symbol;Acc:MGI:2149543]	0.607689	0.414956	0.800421	5.77162	6.98789	3.06589e-05	0.000403999	2.09218	1.52382	6.03886	5.42008	6.11624	5.5113	4.51344
ENSMUSG00000040472	56187	Rabggta	protein_coding	MGI Symbol	10	Rab geranylgeranyl transferase, a subunit [Source:MGI Symbol;Acc:MGI:1860443]	0.607421	0.367811	0.847031	4.37673	5.61829	0.000191267	0.00168904	0.384156	1.52353	4.67904	4.09204	4.68128	4.05458	3.71836
ENSMUSG00000019854	19707	Reps1	protein_coding	MGI Symbol	12	RalBP1 associated Eps domain containing protein [Source:MGI Symbol;Acc:MGI:1196373]	0.607027	0.373794	0.840261	6.17711	5.76816	0.000154634	0.00142793	0.324167	1.52312	6.33748	5.8922	6.63282	5.84594	3.81069
ENSMUSG00000026972	215705	Arrdc1	protein_coding	MGI Symbol	12	arrestin domain containing 1 [Source:MGI Symbol;Acc:MGI:2446136]	0.606995	0.123367	1.09062	1.91517	2.78159	0.0187203	0.0569893	-3.70513	1.52308	2.17451	1.62585	2.27123	1.58907	1.72769
[truncated: 12,746 more rows]

## Sheet: LDHA flox Differential
external_gene_name	logFC	P.Value
[truncated: 8,266 more rows]

[truncated: 1 more sheets: Nfkbiz flox Differential]
