# Supplementary material for: LDHA-mediated ROS generation in chondrocytes is a potential therapeutic target for osteoarthritis
Source: Nat Commun. 2020 Jul 9;11:3427. doi: 10.1038/s41467-020-17242-0 (PMC7347613; doi:10.1038/s41467-020-17242-0)
Supplement: Supplementary file 6 — Source Data [file 41467_2020_17242_MOESM6_ESM.xlsx]

## Sheet: Fig 1c
Time (minutes)	UNTREATED								IL-1B								IKK2I								IKK2I + IL1B
2.41667	31.9013	31.3286	35.994	30.0819	30.1046	33.1117	34.1055	35.3151	39.3452	7.41346	37.5318	39.4681	52.259	41.9016	45.5136	45.2111	33.5886	42.5387	41.6233	38.6624	38.0611	42.0618	33.1708	41.8984	36.7112	33.9981	40.8076	43.0038	44.5142	35.8024	47.4673	41.8374
8.53333	29.8889	25.7627	24.0349	23.7343	24.9991	19.3567	21.4737	23.9895	29.6126	6.50985	29.4782	30.6669	34.212	24.8937	32.4419	28.2061	27.379	26.2351	27.3749	24.4487	26.5564	27.2644	17.2997	24.1905	22.3364	17.9681	28.0758	22.1759	21.8827	18.1232	24.235	19.8211
14.65	28.88	25.2105	21.6787	21.911	24.0341	20.4909	18.3678	23.7554	27.5737	6.04193	29.4081	29.9699	31.8829	21.8893	30.4586	25.5315	27.7516	26.4142	23.3283	23.5329	25.8642	27.0035	15.8277	23.9882	22.2811	17.7503	26.9373	21.5731	20.6874	19.238	21.4122	18.8356
20.7333	29.0547	25.3933	21.0352	21.1101	24.0139	20.7886	17.932	23.8767	27.0292	5.08141	29.2649	28.6637	30.7464	20.5771	30.7523	24.8146	27.7017	27.6282	21.7238	24.3925	25.8683	29.6606	16.5985	25.7305	23.1911	18.0852	28.4112	22.4642	21.9983	21.1749	20.7149	20.1269
26.85	30.3155	25.5646	21.2697	21.3351	24.6263	20.3512	19.0419	24.7667	27.1096	5.62287	29.6848	27.8463	31.06	20.2636	31.4331	25.0985	28.0598	28.3974	21.0361	26.0448	26.626	30.5171	17.8512	27.4744	24.3486	18.7188	30.4676	23.317	23.4671	22.8596	20.9958	21.8657
32.9667	30.9727	26.2017	21.5029	21.5605	24.8782	19.8832	19.2061	25.5438	27.0804	4.92682	29.5638	27.8938	31.5196	20.3512	31.7698	25.2726	28.7045	28.8625	20.7412	26.9412	26.7419	31.5263	18.697	29.0949	25.1833	19.7106	31.8578	23.9851	24.4842	23.9934	21.8635	23.102
39.0667	31.3146	26.6802	21.4409	21.8113	24.7394	19.2289	18.9894	25.8741	26.7912	4.54213	29.532	27.3026	32.4695	20.3356	31.8914	25.4297	28.5969	28.9217	20.6089	27.5212	26.5456	32.1138	19.3207	30.6755	26.0766	20.4883	33.4596	24.1135	25.1993	25.0562	24.2764	23.8905
45.15	31.4747	26.9741	21.4248	22.075	24.7127	18.8794	18.9082	26.271	26.6335	6.38267	29.2784	27.4277	33.3429	20.4578	32.0242	25.0851	28.6458	28.8834	20.4521	28.0364	26.5171	32.2892	19.7629	31.8838	26.8019	21.2032	34.3608	24.2568	26.0023	25.3603	27.5978	24.4884
51.5167	45.8165	40.6867	36.2342	29.8478	35.4265	38.7346	41.0337	40.8613	48.4097	54.1307	49.5728	44.8147	68.6602	47.6936	61.466	55.9423	39.8714	49.596	51.1717	38.9723	38.8564	49.7029	40.5864	50.6288	41.3337	36.2736	53.7096	39.7225	42.1312	43.4613	49.0075	42.2617
57.6167	39.6587	35.3036	30.8248	30.5706	33.0336	34.4682	31.8095	35.7391	46.7599	45.943	46.1577	44.1565	57.7449	44.0765	55.5048	49.6717	37.3521	41.7638	39.4765	34.004	35.0454	38.7396	31.6097	40.8773	36.6269	30.2684	41.6593	34.2788	37.02	34.6133	39.7224	34.7454
63.7	36.1671	31.9054	26.3278	27.8929	30.0481	30.5022	27.2633	32.3617	44.036	42.6034	43.1111	41.0796	53.0874	40.479	50.6906	45.4948	34.4184	37.1304	34.4041	31.0664	32.3065	34.3913	27.8445	37.375	33.8492	27.1174	37.5812	31.1068	34.1726	31.5804	37.0699	31.6976
69.8167	34.3039	30.1076	23.7055	26.0619	28.2362	28.0939	24.9342	30.597	42.021	40.9335	40.9434	39.2269	50.5452	38.3878	48.2244	43.7357	32.3241	34.5434	31.8428	29.4444	30.3932	32.294	25.7089	35.9756	32.3491	25.4336	35.8665	29.3888	32.4426	30.1766	35.7931	30.2074
75.9167	32.1867	28.2485	21.5545	24.5559	26.6512	26.28	22.5968	28.9304	40.0977	39.2519	38.5664	37.6623	48.1731	36.3783	45.6504	41.6949	30.5601	32.3523	28.8543	27.8986	28.8914	30.5153	23.4786	34.6259	30.7137	23.8385	33.7989	27.9649	30.7901	28.7315	34.0403	28.7472
82.0333	31.2074	27.3532	19.944	23.6153	25.683	24.7062	20.754	28.1052	38.4936	38.1926	37.067	36.2909	46.6878	34.8353	43.7443	40.21	29.1908	30.7836	27.2406	26.9523	27.6351	29.2301	21.8256	33.9247	29.6924	22.7415	32.9419	26.8026	29.8517	27.8977	32.9014	27.8472
88.1333	30.1093	26.3672	18.9935	22.837	24.8933	23.3815	19.4387	27.4377	37.1958	37.0236	35.6823	35.2734	45.2266	33.427	42.2459	38.861	28.4385	29.3641	25.9179	26.3527	26.8238	28.3364	20.5534	33.2645	28.9134	21.8741	32.0545	26.1946	28.9663	27.2818	31.1342	26.7869
94.2333	28.0666	25.0818	18.0073	21.8057	23.9559	22.2521	18.0848	26.8953	35.0897	35.4891	34.1286	33.3552	44.2308	32.1951	40.7878	37.5161	27.3571	28.2071	24.7703	25.6989	26.1514	27.5497	18.9262	31.8086	28.0624	21.2485	31.2882	25.5853	28.1546	26.8683	29.3996	25.6089
100.6	48.3042	50.9253	47.2446	42.0173	35.6789	43.3078	43.6485	40.0403	51.1391	48.5601	53.156	48.2684	69.8651	48.4068	59.0629	52.7167	43.3219	49.8674	59.1496	48.0636	44.7421	51.3553	48.9101	57.1247	52.913	42.4201	65.3761	48.0724	49.265	48.8394	65.6676	47.4748
106.683	53.1638	47.7136	37.2612	41.1151	44.1224	47.5383	51.0392	47.3863	48.6069	47.3975	49.6417	47.5442	60.0749	47.4721	57.3816	51.577	50.9683	45.9451	52.5581	47.7297	48.6421	47.5981	48.0986	66.2916	53.3332	40.9731	59.97	51.0876	53.4876	52.8571	60.2834	56.0244
112.783	52.4791	44.042	33.0978	37.1742	44.2689	41.5098	44.2155	45.4179	46.6568	48.4636	48.3482	43.3327	55.8207	42.3143	55.0176	48.1423	49.9411	42.6748	45.4782	44.8898	47.0212	45.8659	41.7476	63.2707	48.0682	35.9296	54.3666	44.471	50.5255	48.4606	55.885	50.2946
118.883	52.7934	44.6928	34.7005	35.302	44.1482	38.9223	37.9748	43.8167	45.3808	48.1055	47.6937	41.5434	52.6885	39.2509	53.6601	45.7919	50.1543	42.0809	42.4888	43.8767	47.7496	45.4459	39.5467	62.151	45.2833	34.0077	52.5284	41.6145	48.5811	45.2337	55.1538	47.3676
125	52.9599	45.8228	35.115	35.0869	44.0258	37.4607	34.2555	43.003	44.7548	45.8562	47.5012	41.6449	51.011	37.3054	53.8606	45.4097	50.8499	42.2813	40.8939	44.0401	48.4225	46.7877	38.9696	62.3298	43.6226	33.2843	52.8956	40.885	48.4282	43.938	55.8807	46.6032
131.083	52.8953	46.8179	35.4828	34.9912	43.8844	36.6218	32.3144	43.2662	44.203	44.1479	47.0965	42.5227	50.6745	37.1298	54.4834	45.9784	50.7857	44.0383	40.4779	45.1201	48.7223	49.1182	38.9742	62.6706	42.7149	33.2559	55.5024	42.1535	49.4239	43.7313	56.854	46.5267
137.183	52.8236	47.3967	35.2934	35.4365	43.5537	37.118	31.7947	45.6331	43.6123	43.6525	46.5226	43.3525	52.1389	37.5589	55.1859	46.3937	50.5408	46.5138	40.4125	46.7491	49.1257	50.6316	38.8993	62.8298	42.1515	33.6487	57.501	43.3874	49.9253	44.0974	57.0981	46.4583
143.3	52.6435	47.3477	35.1503	35.9071	43.5611	38.6099	32.5584	47.2609	43.1405	43.4932	46.0089	44.5475	54.6035	38.0334	55.5903	46.1489	50.3971	48.9676	40.5181	48.4658	49.0958	52.0688	38.9595	62.8355	42.2497	34.6654	58.218	44.2931	50.249	45.177	57.0669	46.6556
149.617	29.1283	31.8693	30.3277	17.4566	20.8731	39.5418	44.0743	34.154	18.5677	20.221	9.20562	24.8896	38.6032	15.3672	19.4269	18.6821	22.4041	45.6537	47.3181	39.7886	23.3982	41.2982	37.3837	48.531	27.6644	26.9673	44.1219	27.9632	35.4926	42.2797	32.1009	28.3151
155.733	30.8241	31.5934	29.8318	32.4001	28.7819	35.31	36.2102	34.7952	31.5749	27.7759	32.3441	30.1907	37.335	25.0584	29.6536	29.2312	29.3594	41.8098	43.3664	35.4426	27.6402	36.5767	34.5246	42.9691	29.4467	25.8198	39.156	30.0675	33.7111	35.4077	31.475	31.3587
161.833	30.5286	29.9383	26.2861	29.3334	29.1736	31.8574	31.627	34.2504	27.9467	25.1191	29.0018	25.7006	34.0253	23.1304	28.7762	26.5013	30.8688	40.607	36.982	34.1995	29.709	34.0369	29.3056	40.355	28.0949	23.9434	34.7522	27.2227	32.5866	32.1993	29.3163	28.6972
167.933	29.6997	28.2958	23.8727	26.1717	28.3369	29.4318	29.0619	32.1585	25.5292	23.8156	25.4026	24.4546	32.4393	21.8573	28.379	26.1596	30.5668	38.9741	33.4855	33.1552	29.566	32.0579	26.8008	38.0513	28.256	23.3713	32.9743	26.2998	31.8378	30.318	31.1075	27.8067
174.05	28.8404	27.1837	22.5953	24.5896	27.0069	27.9142	27.6517	30.4074	24.5206	23.3015	23.9597	23.9113	31.6876	22.2633	27.9933	26.3626	29.0051	37.4095	31.4138	32.0571	28.171	30.2618	25.4301	36.4502	28.4115	22.8597	31.8632	25.7347	30.7899	28.9455	32.1979	27.027
180.133	28.2186	26.4062	21.7024	23.6373	25.9355	26.7728	25.9469	29.1969	24.1725	22.7629	23.5003	23.4955	31.1894	22.4311	27.7963	26.2528	27.704	36.0387	31.0077	31.1478	26.8382	29.0936	25.626	35.4521	27.9852	22.1976	30.6807	25.0925	29.737	28.0524	32.01	26.2724
186.25	27.721	25.8172	20.493	23.0737	25.3636	25.9728	24.7339	28.5306	23.8937	22.6508	23.1614	23.3754	30.8993	22.1612	27.487	25.9077	26.9202	34.9205	30.9927	30.6574	25.9659	28.2728	24.9559	34.9215	27.3294	21.5944	29.8957	24.5042	28.8165	27.3326	31.1506	25.7773
192.35	27.0769	25.0316	19.3124	22.3746	24.6744	25.1739	23.3861	27.8626	23.2931	22.1965	22.671	22.8613	30.0856	21.4678	26.8503	25.2191	26.3903	33.5571	30.0424	29.9286	25.387	27.5844	23.8105	34.2235	26.4845	20.7513	28.961	23.6891	27.7777	27.077	30.1961	24.9764

## Sheet: Fig 1d
Time (minutes)	CONTROL								IKK2I								IL-1B								IL-1B + IKK2I
2.41667	185.128	197.123	177.677	202.235	233.071	265.713	251.45	230.009	247.9	240.671	276.886	283.75	236.218	255.764	286.839	287.578	44.6156	39.8948	52.6195	45.5245	58.1092	56.9366	57.1914	58.0243	194.989	204.382	180.73	188.354	320.508	194.069	208.305	202.261
10.1333	188.974	199.184	186.15	201.88	223.116	264.571	248.271	232.112	250.873	240.295	267.493	282.526	248.049	253.52	283.322	284.398	50.466	44.7381	60.6874	52.8355	65.4434	62.0857	57.8624	61.5379	202.717	175.851	191.503	187.176	312.147	193.348	209.058	204.066
17.8333	187.089	199.249	179.025	200.061	219.398	265.256	249.374	233.969	248.922	243.192	270.7	285.03	250.054	255.216	286.192	288.188	51.5408	45.9505	61.7133	53.372	69.189	64.0526	59.4095	62.4273	203.594	194.611	188.602	187.875	312.791	195.671	210.669	206.722
25.55	190.144	200.236	178.82	200.234	219.224	266.92	250.378	235.195	248.991	245.67	273.114	288.632	251.289	256.627	288.473	291.144	51.689	46.4579	62.169	54.0559	70.9668	64.822	59.8764	63.4757	207.808	213.677	187.996	192.835	316.009	196.955	211.939	209.33
33.25	188.27	199.503	178.48	199.481	219.1	267.101	250.773	236.195	247.416	246.566	272.254	290.667	250.003	256.605	289.339	292.911	51.9065	47.1626	62.7171	54.7223	71.957	64.7651	60.0077	64.1385	209.977	220.474	188.66	196.539	320.721	197.166	213.323	211.356
41.1833	109.591	117.461	113.442	135.199	134.384	171.653	148.877	143.606	140.409	144.245	112.263	163.728	142.892	152.631	171.448	167.984	33.7593	32.7152	40.428	35.0423	56.8719	42.4902	38.0832	40.2485	124.174	116.149	60.9517	89.8843	217.326	80.0778	116.933	120.198
48.8833	101.991	110.757	106.139	127.134	125.274	159.665	143.87	135.32	128.839	133.852	106.33	155.664	135.12	144.492	167.71	159.68	33.0224	31.6246	39.0209	33.3434	55.0892	41.4983	36.5062	37.9102	111.621	110.203	119.888	77.7902	217.663	74.3987	109.91	111.771
56.6	96.7878	106.79	101.768	119.554	120.076	149.634	136.998	127.905	122.764	128.936	94.804	149.388	130.442	138.753	159.131	151.386	32.5087	29.8819	38.3054	33.6502	54.3439	39.9436	36.3074	38.4052	105.361	102.635	109.35	69.7633	211.319	69.3058	102.769	103.551
64.3	92.75	102.537	97.4817	114.132	115.585	141.034	130.412	122.086	116.529	124.478	86.0194	143.512	124.676	133.392	151.381	144.719	32.1894	29.2892	38.0916	32.9536	54.6318	40.6181	35.9286	37.7646	99.8099	98.4203	97.2825	62.8521	208.046	64.0753	98.2574	98.0796
72	89.0791	98.2017	94.1887	109.592	111.155	133.391	124.498	116.849	110.639	119.346	79.7534	137.768	119.198	128.65	145.33	138.457	31.3856	28.6215	37.3644	32.3894	54.0515	39.5626	35.1628	37.0951	95.053	95.1649	91.4714	56.8167	206.069	60.5318	94.0133	93.3513
79.9333	348.293	340.755	300.052	294.632	350.889	406.911	419.054	384.642	398.293	390.103	470.872	525.491	410.554	419.025	439.881	504.76	52.5186	44.6476	62.22	52.5591	62.17	61.8036	57.2277	59.0173	409.825	439.253	366.018	431.797	316.093	441.445	417.643	415.577
87.65	311.604	324.031	286.558	283.884	323.019	366.074	389.964	339.615	372.346	368.495	449.712	472.853	384.326	393.801	426.441	477.828	56.6613	49.9475	65.745	57.458	62.1209	64.687	59.7986	61.4897	383.861	436.933	363.719	418.129	341.377	402.274	402.065	393.94
95.3167	314.119	323.953	293.876	282.716	333.061	350.083	387.885	326.801	368.788	370.475	447.755	453.833	391.312	393.775	424.879	463.353	57.4028	51.6423	66.4641	58.2631	61.7005	65.5948	59.9796	62.1872	386.808	433.75	362.314	413.314	341.528	396.847	407.755	399.326
103.033	318.905	328.117	296.409	285.781	337.233	346.634	389.313	332.156	372.427	376.388	456.501	448.759	396.057	398.04	429.779	461.925	58.2071	52.6708	67.2943	58.9162	61.6608	65.7064	60.2149	62.6905	395.519	439.067	368.159	420.178	337.202	403.901	416.283	406.9
110.767	324.365	332.739	298.223	289.017	339.957	346.844	389.681	336.269	377.025	383.869	465.601	446.374	401.721	402.955	434.78	461.762	58.0215	52.1402	67.9467	59.517	61.6085	65.3108	60.2122	62.2105	396.972	444.6	376.022	433.054	334.134	409.937	422.855	411.288
118.733	56.5908	51.5203	66.0374	56.7003	55.0651	65.9408	57.9428	55.3668	50.6016	58.3152	-14.0346	66.2976	58.0706	65.1887	65.8259	63.1927	25.028	23.2436	29.4648	25.158	42.6545	31.7428	27.4683	27.17	66.1911	56.238	84.8788	9.40045	114.308	24.6607	61.4315	67.0467
126.467	58.3782	54.4613	68.0666	54.5975	61.0656	68.3454	63.5057	61.584	58.7134	64.5174	-8.13039	77.5303	66.3346	70.3501	70.7259	75.1496	24.3131	22.6691	28.355	24.2551	41.2251	30.7204	27.5124	27.2458	76.4284	65.3125	-1.29654	17.469	119.741	33.358	69.3646	72.2855
134.183	56.5528	54.3641	63.9776	52.2878	60.7237	67.0278	63.1477	60.6621	57.5716	63.7401	-10.2311	75.9693	65.6262	68.5548	68.3679	73.5806	23.5367	21.2921	27.8225	23.1149	39.2273	29.5108	26.5353	25.4842	75.7169	65.5598	39.819	15.2931	116.906	31.3624	69.7638	70.6221
141.9	52.1942	50.9614	59.9031	48.6514	56.5332	62.9827	59.7101	58.1373	53.5357	60.4956	-14.1182	71.4214	62.1915	64.4948	64.2533	68.2965	23.178	20.151	26.5371	22.0552	37.8783	29.1838	25.3066	25.0096	71.7065	62.3031	86.2652	10.5091	112.519	27.6325	66.0461	65.7857
149.6	47.4477	46.8391	55.5242	44.4655	52.4869	58.2259	55.2631	53.755	48.5261	56.6013	-19.249	66.4431	58.382	59.7905	59.5292	62.9458	21.6479	19.8181	24.7231	20.7417	37.0031	28.2299	24.4096	24.0385	67.7483	58.277	61.8747	6.48382	109.166	21.8178	62.1172	61.3018

## Sheet: Fig 1e
Untreated	IL-1β	IKK2i	IL-1β + IKK2i
45.8165	48.4097	39.8714	41.3337
40.6867	54.1307	49.596	36.2736
36.2342	49.5728	51.1717	53.7096
29.8478	44.8147	38.9723	39.7225
35.4265	68.6602	38.8564	42.1312
38.7346	47.6936	49.7029	43.4613
41.0337	61.466	40.5864	49.0075
40.8613	55.9423	50.6288	42.2617

## Sheet: Fig 1f
Untreated	IL-1β	IKK2i	IL-1β + IKK2i
185.128	44.6156	247.9	194.989
197.123	39.8948	240.671	204.382
177.677	52.6195	276.886	180.73
202.235	45.5245	283.75	188.354
233.071	58.1092	236.218	320.508
265.713	56.9366	255.764	194.069
251.45	57.1914	286.839	208.305
230.009	58.0243	287.578	202.261

## Sheet: Fig 1g
Untreated	IL-1β	IKK2i	IL-1β + IKK2i
314.119	57.4028	368.788	386.808
323.953	51.6423	370.475	433.75
293.876	66.4641	447.755	362.314
282.716	58.2631	453.833	413.314
333.061	61.7005	391.312	341.528
350.083	65.5948	393.775	396.847
387.885	59.9796	424.879	407.755
326.801	62.1872	463.353	399.326

## Sheet: Fig 1H
GFP	GFP + IL-1β	IKK2 -/-	IKK2 -/- + IL-1β
1	1.64718	0.395021	0.650671
1.11729	1.79005	0.438303	0.578344

## Sheet: Fig 1I
GFP	GFP + IL-1β	IKK2 -/-	IKK2 -/- + IL-1β
1	4.11246	1.43396	2.54912
1.50525	3.68075	1.37554	2.44528

## Sheet: Fig 1J
GFP	GFP + IL-1β	IKK2 -/-	IKK2 -/- + IL-1β
1	2.31338	1.09429	1.28343
1.34723	2.63902	1.28343	1.29235

## Sheet: Fig 1K
Untreated	IL-1β
2.95567	4.06404
4.4335	4.55665
2.58621	6.65025
2.3399	5.29557

## Sheet: Fig 1L
GFP	GFP + IL-1β	IKK2 -/-	IKK2 -/- + IL-1β
1	1.49485	0.309927	0.366021
1.14076	1.45397	0.262429	0.429283

[truncated: 116 more sheets: Fig 2A, Fig 3A, Fgig 3B, Fig 3C, Fig 3D, Fig 3E, Fig 3F, Fig 3I, Fig 3J, Fig 3K, Fig 3L, Fig 3M, Fig 4A, Fig 4B, Fig 4C, Fig 4D, Fig 4E, Fig 4F, Fig 4G, Fig 4H …]
